# Supplementary material for: Comprehensive profiling of antibiotic resistance, virulence genes, and mobile genetic elements in the gut microbiome of Tibetan antelopes
Source: mSystems. 2025 Dec 23;11(2):e01443-25. doi: 10.1128/msystems.01443-25 (PMC12911420; doi:10.1128/msystems.01443-25)
Supplement: Supplemental Tables — Tables S1 to S13. [file msystems.01443-25-s0002.xlsx]

## Sheet: Table1
Supplementary Table S1:Project Collection Table
Sample	Sample number	Source	MAGs
Tibetan antelope	255	CNP0001390	33927
	68	PRJNA1257558
Human	17	PRJEB53209	1500
	15	PRJNA543906
		IGGdb: integrated genomes from the gut microbiome and other environments	60664
Tibetan wild ass	48	CNP0001390	6684
Yak	388	CNP0001390	10630
Tibetan horse	79	CNP0001390	8144
Tibetan sheep	446	CNP0001390	39378
Tibetan cattle	196	CNP0001390	10630

## Sheet: Table2
Supplementary Table S2: Information of sample collections
sample	region	location	collection data	source
XZ1	Shenza County, Tibet	30°57′N 88°38′E	2024.05	PRJNA1257558
XZ2	Shenza County, Tibet	30°57′N 88°38′E	2024.05	PRJNA1257558
XZ3	Shenza County, Tibet	30°57′N 88°38′E	2024.05	PRJNA1257558
XZ4	Shenza County, Tibet	30°57′N 88°38′E	2024.05	PRJNA1257558
XZ5	Shenza County, Tibet	30°57′N 88°38′E	2024.05	PRJNA1257558
XZ6	Shenza County, Tibet	30°57′N 88°38′E	2024.05	PRJNA1257558
XZ7	Shenza County, Tibet	30°57′N 88°38′E	2024.05	PRJNA1257558
XZ8	Shenza County, Tibet	30°57′N 88°38′E	2024.05	PRJNA1257558
XZ9	Shenza County, Tibet	30°57′N 88°38′E	2024.05	PRJNA1257558
XZ10	Shenza County, Tibet	30°57′N 88°38′E	2024.05	PRJNA1257558
XZ11	Shenza County, Tibet	30°57′N 88°38′E	2024.05	PRJNA1257558
XZ12	Shenza County, Tibet	30°57′N 88°38′E	2024.05	PRJNA1257558
XZ13	Shenza County, Tibet	30°57′N 88°38′E	2024.05	PRJNA1257558
XZ14	Shenza County, Tibet	30°57′N 88°38′E	2024.05	PRJNA1257558
XZ15	Shenza County, Tibet	30°57′N 88°38′E	2024.05	PRJNA1257558
XZ16	Shenza County, Tibet	30°57′N 88°38′E	2024.05	PRJNA1257558
XZ17	Shenza County, Tibet	30°57′N 88°38′E	2024.05	PRJNA1257558
XZ18	Shenza County, Tibet	30°57′N 88°38′E	2024.05	PRJNA1257558
XZ19	Shenza County, Tibet	30°57′N 88°38′E	2024.05	PRJNA1257558
XZ20	Shenza County, Tibet	30°57′N 88°38′E	2024.05	PRJNA1257558
QH1	Haibei Tibetan Autonomous Prefecture, Qinghai	36.42 N 100.30 E	2024.03	PRJNA1257558
QH2	Haibei Tibetan Autonomous Prefecture, Qinghai	36.42 N 100.31 E	2024.03	PRJNA1257558
QH3	Haibei Tibetan Autonomous Prefecture, Qinghai	36.42 N 100.32 E	2024.03	PRJNA1257558
QH4	Haibei Tibetan Autonomous Prefecture, Qinghai	36.42 N 100.33 E	2024.03	PRJNA1257558
QH5	Haibei Tibetan Autonomous Prefecture, Qinghai	36.42 N 100.34 E	2024.03	PRJNA1257558
QH6	Haibei Tibetan Autonomous Prefecture, Qinghai	36.42 N 100.35 E	2024.03	PRJNA1257558
QH7	Haibei Tibetan Autonomous Prefecture, Qinghai	36.42 N 100.36 E	2024.03	PRJNA1257558
QH8	Haibei Tibetan Autonomous Prefecture, Qinghai	36.42 N 100.37 E	2024.03	PRJNA1257558
QH9	Haibei Tibetan Autonomous Prefecture, Qinghai	36.42 N 100.38 E	2024.03	PRJNA1257558
QH10	Haibei Tibetan Autonomous Prefecture, Qinghai	36.42 N 100.39 E	2024.03	PRJNA1257558
QH11	Haibei Tibetan Autonomous Prefecture, Qinghai	36.42 N 100.40 E	2024.03	PRJNA1257558
QH12	Haibei Tibetan Autonomous Prefecture, Qinghai	36.42 N 100.41 E	2024.03	PRJNA1257558
QH13	Haibei Tibetan Autonomous Prefecture, Qinghai	36.42 N 100.42 E	2024.03	PRJNA1257558
QH14	Haibei Tibetan Autonomous Prefecture, Qinghai	36.42 N 100.43 E	2024.03	PRJNA1257558
QH15	Haibei Tibetan Autonomous Prefecture, Qinghai	36.42 N 100.44 E	2024.03	PRJNA1257558
QH16	Haibei Tibetan Autonomous Prefecture, Qinghai	36.42 N 100.45 E	2024.03	PRJNA1257558
QH17	Haibei Tibetan Autonomous Prefecture, Qinghai	36.42 N 100.46 E	2024.03	PRJNA1257558
QH18	Haibei Tibetan Autonomous Prefecture, Qinghai	36.42 N 100.47 E	2024.03	PRJNA1257558
QH19	Haibei Tibetan Autonomous Prefecture, Qinghai	36.42 N 100.48 E	2024.03	PRJNA1257558
QH20	Haibei Tibetan Autonomous Prefecture, Qinghai	36.42 N 100.49 E	2024.03	PRJNA1257558
QH21	Haibei Tibetan Autonomous Prefecture, Qinghai	36.42 N 100.50 E	2024.03	PRJNA1257558
QH22	Haibei Tibetan Autonomous Prefecture, Qinghai	36.42 N 100.51 E	2024.03	PRJNA1257558
QH23	Haibei Tibetan Autonomous Prefecture, Qinghai	36.42 N 100.52 E	2024.03	PRJNA1257558
QH24	Haibei Tibetan Autonomous Prefecture, Qinghai	36.42 N 100.53 E	2024.03	PRJNA1257558
XJ1	Ruoqiang County, Xinjiang	39°01′N 88°10′E	2023.11	PRJNA1257558
XJ2	Ruoqiang County, Xinjiang	39°01′N 88°10′E	2023.11	PRJNA1257558
XJ3	Ruoqiang County, Xinjiang	39°01′N 88°11′E	2023.11	PRJNA1257558
XJ4	Ruoqiang County, Xinjiang	39°01′N 88°12′E	2023.11	PRJNA1257558
XJ5	Ruoqiang County, Xinjiang	39°01′N 88°13′E	2023.11	PRJNA1257558
XJ6	Ruoqiang County, Xinjiang	39°01′N 88°14′E	2023.11	PRJNA1257558
XJ7	Ruoqiang County, Xinjiang	39°01′N 88°15′E	2023.11	PRJNA1257558
XJ8	Ruoqiang County, Xinjiang	39°01′N 88°16′E	2023.11	PRJNA1257558
XJ9	Ruoqiang County, Xinjiang	39°01′N 88°17′E	2023.11	PRJNA1257558
XJ10	Ruoqiang County, Xinjiang	39°01′N 88°18′E	2023.11	PRJNA1257558
XJ11	Ruoqiang County, Xinjiang	39°01′N 88°19′E	2023.11	PRJNA1257558
XJ12	Ruoqiang County, Xinjiang	39°01′N 88°20′E	2023.11	PRJNA1257558
XJ13	Ruoqiang County, Xinjiang	39°01′N 88°21′E	2023.11	PRJNA1257558
XJ14	Ruoqiang County, Xinjiang	39°01′N 88°22′E	2023.11	PRJNA1257558
XJ15	Ruoqiang County, Xinjiang	39°01′N 88°23′E	2023.11	PRJNA1257558
XJ16	Ruoqiang County, Xinjiang	39°01′N 88°24′E	2023.11	PRJNA1257558
XJ17	Ruoqiang County, Xinjiang	39°01′N 88°25′E	2023.11	PRJNA1257558
XJ18	Ruoqiang County, Xinjiang	39°01′N 88°26′E	2023.11	PRJNA1257558
XJ19	Ruoqiang County, Xinjiang	39°01′N 88°27′E	2023.11	PRJNA1257558
XJ20	Ruoqiang County, Xinjiang	39°01′N 88°28′E	2023.11	PRJNA1257558
XJ21	Ruoqiang County, Xinjiang	39°01′N 88°29′E	2023.11	PRJNA1257558
XJ22	Ruoqiang County, Xinjiang	39°01′N 88°30′E	2023.11	PRJNA1257558
XJ23	Ruoqiang County, Xinjiang	39°01′N 88°31′E	2023.11	PRJNA1257558
XJ24	Ruoqiang County, Xinjiang	39°01′N 88°32′E	2023.11	PRJNA1257558
TP20200825-WDL45_DT2009055600-1	Qinghai	35.22N 93.11E	2020.08.25	CNP0001390
TP20200825-WDL19_DT2009055595-1	Qinghai	35.22N 93.11E	2020.08.25	CNP0001390
TP20200815-DZC49_DT2009055519-1	Nagqu Prefecture	31.99N 87.45E	2020.08.15	CNP0001390
TP20200824-WDL78_DT2009055587-1	Qinghai	35.22N 93.11E	2020.08.24	CNP0001390
TP20200824-WDL74_DT2009055583-1	Qinghai	35.22N 93.11E	2020.08.24	CNP0001390
TP20200824-WDL70_DT2009055579-1	Qinghai	35.22N 93.11E	2020.08.24	CNP0001390
TP20200825-WDL78_DT2009055609-1	Qinghai	35.22N 93.11E	2020.08.25	CNP0001390
TP20200814-DZC134_DT2009055462-1	Nagqu Prefecture	31.99N 87.45E	2020.08.14	CNP0001390
TP20200824-WDL75_DT2009055584-1	Qinghai	35.22N 93.11E	2020.08.24	CNP0001390
TP20200815-DZC68_DT2009055538-1	Nagqu Prefecture	31.99N 87.45E	2020.08.15	CNP0001390
TP20200823-QMN43_DT2009055556-1	Qinghai	35.05N 94.26E	2020.08.23	CNP0001390
TP20200814-DZC110_DT2009055438-1	Nagqu Prefecture	31.99N 87.45E	2020.08.14	CNP0001390
TP20200824-WDL12_DT2009055564-1	Qinghai	35.22N 93.11E	2020.08.24	CNP0001390
TP20200815-DZC20_DT2009055490-1	Nagqu Prefecture	31.99N 87.45E	2020.08.15	CNP0001390
TP20200824-WDL54_DT2009055572-1	Qinghai	35.22N 93.11E	2020.08.24	CNP0001390
TP20200825-WDL68_DT2009055607-1	Qinghai	35.22N 93.11E	2020.08.25	CNP0001390
TP20200825-WDL101_DT2009055615-1	Qinghai	35.22N 93.11E	2020.08.25	CNP0001390
TP20200825-WDL7_DT2009055593-1	Qinghai	35.22N 93.11E	2020.08.25	CNP0001390
TP20200815-DZC71_DT2009055541-1	Nagqu Prefecture	31.99N 87.45E	2020.08.15	CNP0001390
TP20200825-WDL82_DT2009055611-1	Qinghai	35.22N 93.11E	2020.08.25	CNP0001390
TP20200815-DZC73_DT2009055543-1	Nagqu Prefecture	31.99N 87.45E	2020.08.15	CNP0001390
TP20200815-DZC57_DT2009055527-1	Nagqu Prefecture	31.99N 87.45E	2020.08.15	CNP0001390
TP20200824-WDL72_DT2009055581-1	Qinghai	35.22N 93.11E	2020.08.24	CNP0001390
TP20200824-WDL18_DT2009055565-1	Qinghai	35.22N 93.11E	2020.08.24	CNP0001390
TP20200814-DZC117_DT2009055445-1	Nagqu Prefecture	31.99N 87.45E	2020.08.14	CNP0001390
TP20200815-DZC48_DT2009055518-1	Nagqu Prefecture	31.99N 87.45E	2020.08.15	CNP0001390
TP20200824-WDL65_DT2009055576-1	Qinghai	35.22N 93.11E	2020.08.24	CNP0001390
TP20200814-DZC109_DT2009055437-1	Nagqu Prefecture	31.99N 87.45E	2020.08.14	CNP0001390
TP20200814-DZC114_DT2009055442-1	Nagqu Prefecture	31.99N 87.45E	2020.08.14	CNP0001390
TP20200824-WDL49_DT2009055571-1	Qinghai	35.22N 93.11E	2020.08.24	CNP0001390
TP20200814-DZC142_DT2009055470-1	Nagqu Prefecture	31.99N 87.45E	2020.08.14	CNP0001390
TP20200815-DZC30_DT2009055500-1	Nagqu Prefecture	31.99N 87.45E	2020.08.15	CNP0001390
TP20200824-WDL1_DT2009055561-1	Qinghai	35.22N 93.11E	2020.08.24	CNP0001390
TP20200825-WDL31_DT2009055597-1	Qinghai	35.22N 93.11E	2020.08.25	CNP0001390
TP20200825-WDL1_DT2009055592-1	Qinghai	35.22N 93.11E	2020.08.25	CNP0001390
TP20200825-WDL51_DT2009055604-1	Qinghai	35.22N 93.11E	2020.08.25	CNP0001390
TP20200815-DZC50_DT2009055520-1	Nagqu Prefecture	31.99N 87.45E	2020.08.15	CNP0001390
TP20200815-DZC13_DT2009055483-1	Nagqu Prefecture	31.99N 87.45E	2020.08.15	CNP0001390
TP20200815-DZC38_DT2009055508-1	Nagqu Prefecture	31.99N 87.45E	2020.08.15	CNP0001390
TP20200825-WDL50_DT2009055603-1	Qinghai	35.22N 93.11E	2020.08.25	CNP0001390
TP20200824-WDL69_DT2009055578-1	Qinghai	35.22N 93.11E	2020.08.24	CNP0001390
TP20200815-DZC28_DT2009055498-1	Nagqu Prefecture	31.99N 87.45E	2020.08.15	CNP0001390
TP20200824-WDL28_DT2009055566-1	Qinghai	35.22N 93.11E	2020.08.24	CNP0001390
TP20200825-WDL96_DT2009055614-1	Qinghai	35.22N 93.11E	2020.08.25	CNP0001390
TP20200815-DZC22_DT2009055492-1	Nagqu Prefecture	31.99N 87.45E	2020.08.15	CNP0001390
TP20200815-DZC17_DT2009055487-1	Nagqu Prefecture	31.99N 87.45E	2020.08.15	CNP0001390
TP20200825-WDL87_DT2009055612-1	Qinghai	35.22N 93.11E	2020.08.25	CNP0001390
TP20200815-DZC70_DT2009055540-1	Nagqu Prefecture	31.99N 87.45E	2020.08.15	CNP0001390
TP20200825-WDL13_DT2009055594-1	Qinghai	35.22N 93.11E	2020.08.25	CNP0001390
TP20200815-DZC19_DT2009055489-1	Nagqu Prefecture	31.99N 87.45E	2020.08.15	CNP0001390
TP20200824-WDL34_DT2009055567-1	Qinghai	35.22N 93.11E	2020.08.24	CNP0001390
TP20200814-DZC115_DT2009055443-1	Nagqu Prefecture	31.99N 87.45E	2020.08.14	CNP0001390
TP20200825-WDL48_DT2009055601-1	Qinghai	35.22N 93.11E	2020.08.25	CNP0001390
TP20200815-DZC15_DT2009055485-1	Nagqu Prefecture	31.99N 87.45E	2020.08.15	CNP0001390
TP20200824-WDL73_DT2009055582-1	Qinghai	35.22N 93.11E	2020.08.24	CNP0001390
TP20200825-WDL49_DT2009055602-1	Qinghai	35.22N 93.11E	2020.08.25	CNP0001390
TP20200815-DZC9_DT2009055479-1	Nagqu Prefecture	31.99N 87.45E	2020.08.15	CNP0001390
TP20200815-DZC58_DT2009055528-1	Nagqu Prefecture	31.99N 87.45E	2020.08.15	CNP0001390
TP20200824-WDL9_DT2009055563-1	Qinghai	35.22N 93.11E	2020.08.24	CNP0001390
TP20200815-DZC66_DT2009055536-1	Nagqu Prefecture	31.99N 87.45E	2020.08.15	CNP0001390
TP20200825-WDL119_DT2009055619-1	Qinghai	35.22N 93.11E	2020.08.25	CNP0001390
TP20200823-QMN23_DT2009055554-1	Qinghai	35.05N 94.26E	2020.08.23	CNP0001390
TP20200815-DZC36_DT2009055506-1	Nagqu Prefecture	31.99N 87.45E	2020.08.15	CNP0001390
TP20200815-DZC35_DT2009055505-1	Nagqu Prefecture	31.99N 87.45E	2020.08.15	CNP0001390
TP20200815-DZC12_DT2009055482-1	Nagqu Prefecture	31.99N 87.45E	2020.08.15	CNP0001390
TP20200815-DZC5_DT2009055475-1	Nagqu Prefecture	31.99N 87.45E	2020.08.15	CNP0001390
TP20200815-DZC62_DT2009055532-1	Nagqu Prefecture	31.99N 87.45E	2020.08.15	CNP0001390
TP20200824-WDL71_DT2009055580-1	Qinghai	35.22N 93.11E	2020.08.24	CNP0001390
TP20200815-DZC45_DT2009055515-1	Nagqu Prefecture	31.99N 87.45E	2020.08.15	CNP0001390
TP20200825-WDL41_DT2009055599-1	Qinghai	35.22N 93.11E	2020.08.25	CNP0001390
TP20200814-DZC106_DT2009055434-1	Nagqu Prefecture	31.99N 87.45E	2020.08.14	CNP0001390
TP20200815-DZC43_DT2009055513-1	Nagqu Prefecture	31.99N 87.45E	2020.08.15	CNP0001390
TP20200824-WDL39_DT2009055568-1	Qinghai	35.22N 93.11E	2020.08.24	CNP0001390
TP20200824-WDL63_DT2009055575-1	Qinghai	35.22N 93.11E	2020.08.24	CNP0001390
TP20200815-DZC44_DT2009055514-1	Nagqu Prefecture	31.99N 87.45E	2020.08.15	CNP0001390
TP20200815-DZC42_DT2009055512-1	Nagqu Prefecture	31.99N 87.45E	2020.08.15	CNP0001390
TP20200815-DZC78_DT2009055548-1	Nagqu Prefecture	31.99N 87.45E	2020.08.15	CNP0001390
TP20200824-WDL67_DT2009055577-1	Qinghai	35.22N 93.11E	2020.08.24	CNP0001390
TP20200815-DZC24_DT2009055494-1	Nagqu Prefecture	31.99N 87.45E	2020.08.15	CNP0001390
TP20200815-DZC75_DT2009055545-1	Nagqu Prefecture	31.99N 87.45E	2020.08.15	CNP0001390
TP20200815-DZC33_DT2009055503-1	Nagqu Prefecture	31.99N 87.45E	2020.08.15	CNP0001390
TP20200825-WDL92_DT2009055613-1	Qinghai	35.22N 93.11E	2020.08.25	CNP0001390
TP20200823-QMN50_DT2009055557-1	Qinghai	35.05N 94.26E	2020.08.23	CNP0001390
TP20200823-QMN30_DT2009055555-1	Qinghai	35.05N 94.26E	2020.08.23	CNP0001390
TP20200823-QMN4_DT2009055551-1	Qinghai	35.05N 94.26E	2020.08.23	CNP0001390
TP20200815-DZC61_DT2009055531-1	Nagqu Prefecture	31.99N 87.45E	2020.08.15	CNP0001390
TP20200814-DZC10_DT2009055435-1	Nagqu Prefecture	31.99N 87.45E	2020.08.14	CNP0001390
TP20200815-DZC46_DT2009055516-1	Nagqu Prefecture	31.99N 87.45E	2020.08.15	CNP0001390
TP20200825-WDL57_DT2009055605-1	Qinghai	35.22N 93.11E	2020.08.25	CNP0001390
TP20200815-DZC77_DT2009055547-1	Nagqu Prefecture	31.99N 87.45E	2020.08.15	CNP0001390
TP20200824-WDL76_DT2009055585-1	Qinghai	35.22N 93.11E	2020.08.24	CNP0001390
TP20200815-DZC59_DT2009055529-1	Nagqu Prefecture	31.99N 87.45E	2020.08.15	CNP0001390
TP20200815-DZC51_DT2009055521-1	Nagqu Prefecture	31.99N 87.45E	2020.08.15	CNP0001390
TP20200823-QMN58_DT2009055558-1	Qinghai	35.05N 94.26E	2020.08.23	CNP0001390
TP20200815-DZC60_DT2009055530-1	Nagqu Prefecture	31.99N 87.45E	2020.08.15	CNP0001390
TP20200815-DZC67_DT2009055537-1	Nagqu Prefecture	31.99N 87.45E	2020.08.15	CNP0001390
TP20200825-WDL112_DT2009055618-1	Qinghai	35.22N 93.11E	2020.08.25	CNP0001390
TP20200815-DZC76_DT2009055546-1	Nagqu Prefecture	31.99N 87.45E	2020.08.15	CNP0001390
TP20200815-DZC31_DT2009055501-1	Nagqu Prefecture	31.99N 87.45E	2020.08.15	CNP0001390
TP20200825-WDL81_DT2009055610-1	Qinghai	35.22N 93.11E	2020.08.25	CNP0001390
TP20200825-WDL64_DT2009055606-1	Qinghai	35.22N 93.11E	2020.08.25	CNP0001390
TP20200814-DZC132_DT2009055460-1	Nagqu Prefecture	31.99N 87.45E	2020.08.14	CNP0001390
TP20200824-WDL80_DT2009055589-1	Qinghai	35.22N 93.11E	2020.08.24	CNP0001390
TP20200823-QMN73_DT2009055560-1	Qinghai	35.22N 93.11E	2020.08.23	CNP0001390
TP20200824-WDL77_DT2009055586-1	Qinghai	35.22N 93.11E	2020.08.24	CNP0001390
TP20200814-DZC127_DT2009055455-1	Nagqu Prefecture	31.99N 87.45E	2020.08.14	CNP0001390
TP20200824-WDL5_DT2009055562-1	Qinghai	35.22N 93.11E	2020.08.24	CNP0001390
TP20200825-WDL25_DT2009055596-1	Qinghai	35.22N 93.11E	2020.08.25	CNP0001390
TP20200825-WDL73_DT2009055608-1	Qinghai	35.22N 93.11E	2020.08.25	CNP0001390
TP20200825-WDL108_DT2009055617-1	Qinghai	35.22N 93.11E	2020.08.25	CNP0001390
TP20200815-DZC11_DT2009055481-1	Nagqu Prefecture	31.99N 87.45E	2020.08.15	CNP0001390
TP20200824-WDL82_DT2009055591-1	Qinghai	35.22N 93.11E	2020.08.24	CNP0001390
TP20200825-WDL105_DT2009055616-1	Qinghai	35.22N 93.11E	2020.08.25	CNP0001390
TP20200815-DZC26_DT2009055496-1	Nagqu Prefecture	31.99N 87.45E	2020.08.15	CNP0001390
TP20200824-WDL79_DT2009055588-1	Qinghai	35.22N 93.11E	2020.08.24	CNP0001390
TP20200823-QMN1_DT2009055550-1	Qinghai	35.05N 94.26E	2020.08.23	CNP0001390
TP20200815-DZC41_DT2009055511-1	Nagqu Prefecture	31.99N 87.45E	2020.08.15	CNP0001390
TP20200815-DZC74_DT2009055544-1	Nagqu Prefecture	31.99N 87.45E	2020.08.15	CNP0001390
TP20200815-DZC69_DT2009055539-1	Nagqu Prefecture	31.99N 87.45E	2020.08.15	CNP0001390
TP20200814-DZC121_DT2009055449-1	Nagqu Prefecture	31.99N 87.45E	2020.08.14	CNP0001390
TP20200815-DZC3_DT2009055473-1	Nagqu Prefecture	31.99N 87.45E	2020.08.15	CNP0001390
TP20200815-DZC8_DT2009055478-1	Nagqu Prefecture	31.99N 87.45E	2020.08.15	CNP0001390
TP20200824-WDL41_DT2009055569-1	Qinghai	35.22N 93.11E	2020.08.24	CNP0001390
TP20200815-DZC23_DT2009055493-1	Nagqu Prefecture	31.99N 87.45E	2020.08.15	CNP0001390
TP20200825-WDL35_DT2009055598-1	Qinghai	35.22N 93.11E	2020.08.25	CNP0001390
TP20200814-DZC105_DT2009055433-1	Nagqu Prefecture	31.99N 87.45E	2020.08.14	CNP0001390
TP20200815-DZC53_DT2009055523-1	Nagqu Prefecture	31.99N 87.45E	2020.08.15	CNP0001390
TP20200824-WDL81_DT2009055590-1	Qinghai	35.22N 93.11E	2020.08.24	CNP0001390
TP20200823-QMN67_DT2009055559-1	Qinghai	35.05N 94.26E	2020.08.23	CNP0001390
TP20200815-DZC47_DT2009055517-1	Nagqu Prefecture	31.99N 87.45E	2020.08.15	CNP0001390
TP20200812-DBC1_DT2009055224-1	Nagqu Prefecture	32.42N 87.17E	2020.08.12	CNP0001390
TP20200812-DBC2_DT2009055225-1	Nagqu Prefecture	32.42N 87.17E	2020.08.12	CNP0001390
TP20200812-DBC3_DT2009055226-1	Nagqu Prefecture	32.42N 87.17E	2020.08.12	CNP0001390
TP20200812-DBC4_DT2009055227-1	Nagqu Prefecture	32.42N 87.17E	2020.08.12	CNP0001390
TP20200812-DBC5_DT2009055228-1	Nagqu Prefecture	32.42N 87.17E	2020.08.12	CNP0001390
TP20200812-DBC6_DT2009055229-1	Nagqu Prefecture	32.42N 87.17E	2020.08.12	CNP0001390
TP20200812-DBC7_DT2009055230-1	Nagqu Prefecture	32.42N 87.17E	2020.08.12	CNP0001390
TP20200812-DBC8_DT2009055231-1	Nagqu Prefecture	32.42N 87.17E	2020.08.12	CNP0001390
TP20200812-DBC17_DT2009055240-1	Nagqu Prefecture	32.42N 87.17E	2020.08.12	CNP0001390
TP20200812-DBC18_DT2009055241-1	Nagqu Prefecture	32.42N 87.17E	2020.08.12	CNP0001390
TP20200812-DBC19_DT2009055242-1	Nagqu Prefecture	32.42N 87.17E	2020.08.12	CNP0001390
TP20200812-DBC20_DT2009055243-1	Nagqu Prefecture	32.42N 87.17E	2020.08.12	CNP0001390
TP20200812-DBC21_DT2009055244-1	Nagqu Prefecture	32.42N 87.17E	2020.08.12	CNP0001390
TP20200812-DBC22_DT2009055245-1	Nagqu Prefecture	32.42N 87.17E	2020.08.12	CNP0001390
TP20200812-DBC23_DT2009055246-1	Nagqu Prefecture	32.42N 87.17E	2020.08.12	CNP0001390
TP20200812-DBC24_DT2009055247-1	Nagqu Prefecture	32.42N 87.17E	2020.08.12	CNP0001390
TP20200812-DBC25_DT2009055248-1	Nagqu Prefecture	32.42N 87.17E	2020.08.12	CNP0001390
TP20200812-DBC26_DT2009055249-1	Nagqu Prefecture	32.42N 87.17E	2020.08.12	CNP0001390
TP20200812-DBC27_DT2009055250-1	Nagqu Prefecture	32.42N 87.17E	2020.08.12	CNP0001390
TP20200812-DBC28_DT2009055251-1	Nagqu Prefecture	32.42N 87.17E	2020.08.12	CNP0001390
TP20200812-DBC29_DT2009055252-1	Nagqu Prefecture	32.42N 87.17E	2020.08.12	CNP0001390
TP20200812-DBC30_DT2009055253-1	Nagqu Prefecture	32.42N 87.17E	2020.08.12	CNP0001390
TP20200812-DBC31_DT2009055254-1	Nagqu Prefecture	32.42N 87.17E	2020.08.12	CNP0001390
TP20200812-DBC32_DT2009055255-1	Nagqu Prefecture	32.42N 87.17E	2020.08.12	CNP0001390
TP20200812-DBC33_DT2009055256-1	Nagqu Prefecture	32.42N 87.17E	2020.08.12	CNP0001390
TP20200812-DBC34_DT2009055257-1	Nagqu Prefecture	32.42N 87.17E	2020.08.12	CNP0001390
TP20200812-DBC35_DT2009055258-1	Nagqu Prefecture	32.42N 87.17E	2020.08.12	CNP0001390
TP20200812-DBC36_DT2009055259-1	Nagqu Prefecture	32.42N 87.17E	2020.08.12	CNP0001390
TP20200812-DBC37_DT2009055260-1	Nagqu Prefecture	32.42N 87.17E	2020.08.12	CNP0001390
TP20200812-DBC38_DT2009055261-1	Nagqu Prefecture	32.42N 87.17E	2020.08.12	CNP0001390
TP20200812-DBC39_DT2009055262-1	Nagqu Prefecture	32.42N 87.17E	2020.08.12	CNP0001390
TP20200812-DBC40_DT2009055263-1	Nagqu Prefecture	32.42N 87.17E	2020.08.12	CNP0001390
TP20200812-DBC41_DT2009055264-1	Nagqu Prefecture	32.42N 87.17E	2020.08.12	CNP0001390
TP20200812-DBC42_DT2009055265-1	Nagqu Prefecture	32.42N 87.17E	2020.08.12	CNP0001390
TP20200812-DBC43_DT2009055266-1	Nagqu Prefecture	32.42N 87.17E	2020.08.12	CNP0001390
TP20200812-DBC44_DT2009055267-1	Nagqu Prefecture	32.42N 87.17E	2020.08.12	CNP0001390
TP20200812-DBC45_DT2009055268-1	Nagqu Prefecture	32.42N 87.17E	2020.08.12	CNP0001390
TP20200812-DBC46_DT2009055269-1	Nagqu Prefecture	32.42N 87.17E	2020.08.12	CNP0001390
TP20200812-DBC47_DT2009055270-1	Nagqu Prefecture	32.42N 87.17E	2020.08.12	CNP0001390
TP20200812-DBC48_DT2009055271-1	Nagqu Prefecture	32.42N 87.17E	2020.08.12	CNP0001390
TP20200812-DBC49_DT2009055272-1	Nagqu Prefecture	32.42N 87.17E	2020.08.12	CNP0001390
TP20200812-DBC50_DT2009055273-1	Nagqu Prefecture	32.42N 87.17E	2020.08.12	CNP0001390
TP20200812-DBC51_DT2009055274-1	Nagqu Prefecture	32.42N 87.17E	2020.08.12	CNP0001390
TP20200812-DBC52_DT2009055275-1	Nagqu Prefecture	32.42N 87.17E	2020.08.12	CNP0001390
TP20200812-DBC53_DT2009055276-1	Nagqu Prefecture	32.42N 87.17E	2020.08.12	CNP0001390
TP20200812-DBC55_DT2009055278-1	Nagqu Prefecture	32.42N 87.17E	2020.08.12	CNP0001390
TP20200812-DBC57_DT2009055280-1	Nagqu Prefecture	32.42N 87.17E	2020.08.12	CNP0001390
TP20200812-DBC58_DT2009055281-1	Nagqu Prefecture	32.42N 87.17E	2020.08.12	CNP0001390
TP20200812-DBC59_DT2009055282-1	Nagqu Prefecture	32.42N 87.17E	2020.08.12	CNP0001390
TP20200812-DBC60_DT2009055283-1	Nagqu Prefecture	32.42N 87.17E	2020.08.12	CNP0001390
TP20200812-DBC62_DT2009055285-1	Nagqu Prefecture	32.42N 87.17E	2020.08.12	CNP0001390
TP20200812-DBC63_DT2009055286-1	Nagqu Prefecture	32.42N 87.17E	2020.08.12	CNP0001390
TP20200812-DBC64_DT2009055287-1	Nagqu Prefecture	32.42N 87.17E	2020.08.12	CNP0001390
TP20200812-DBC65_DT2009055288-1	Nagqu Prefecture	32.42N 87.17E	2020.08.12	CNP0001390
TP20200812-DBC66_DT2009055289-1	Nagqu Prefecture	32.42N 87.17E	2020.08.12	CNP0001390
TP20200812-DBC68_DT2009055291-1	Nagqu Prefecture	32.42N 87.17E	2020.08.12	CNP0001390
TP20200812-DBC70_DT2009055293-1	Nagqu Prefecture	32.42N 87.17E	2020.08.12	CNP0001390
TP20200812-DBC71_DT2009055294-1	Nagqu Prefecture	32.42N 87.17E	2020.08.12	CNP0001390
TP20200812-DBC72_DT2009055295-1	Nagqu Prefecture	32.42N 87.17E	2020.08.12	CNP0001390
TP20200812-DBC73_DT2009055296-1	Nagqu Prefecture	32.42N 87.17E	2020.08.12	CNP0001390
TP20200812-DBC74_DT2009055297-1	Nagqu Prefecture	32.42N 87.17E	2020.08.12	CNP0001390
TP20200812-DBC75_DT2009055298-1	Nagqu Prefecture	32.42N 87.17E	2020.08.12	CNP0001390
TP20200812-DBC77_DT2009055300-1	Nagqu Prefecture	32.42N 87.17E	2020.08.12	CNP0001390
TP20200812-DBC85_DT2009055308-1	Nagqu Prefecture	32.42N 87.17E	2020.08.12	CNP0001390
TP20200812-DBC88_DT2009055311-1	Nagqu Prefecture	32.42N 87.17E	2020.08.12	CNP0001390
TP20200812-DBC92_DT2009055315-1	Nagqu Prefecture	32.42N 87.17E	2020.08.12	CNP0001390
TP20200812-DBC93_DT2009055316-1	Nagqu Prefecture	32.42N 87.17E	2020.08.12	CNP0001390
TP20200812-DBC95_DT2009055318-1	Nagqu Prefecture	32.42N 87.17E	2020.08.12	CNP0001390
TP20200812-DBC100_DT2009055323-1	Nagqu Prefecture	32.42N 87.17E	2020.08.12	CNP0001390
TP20200812-DBC101_DT2009055324-1	Nagqu Prefecture	32.42N 87.17E	2020.08.12	CNP0001390
TP20200812-DBC102_DT2009055325-1	Nagqu Prefecture	32.42N 87.17E	2020.08.12	CNP0001390
TP20200812-DBC103_DT2009055326-1	Nagqu Prefecture	32.42N 87.17E	2020.08.12	CNP0001390
TP20200812-DBC105_DT2009055328-1	Nagqu Prefecture	32.42N 87.17E	2020.08.12	CNP0001390
TP20200814-DZC3_DT2009055331-1	Nagqu Prefecture	31.99N 87.45E	2020.08.14	CNP0001390
TP20200814-DZC5_DT2009055333-1	Nagqu Prefecture	31.99N 87.45E	2020.08.14	CNP0001390
TP20200814-DZC17_DT2009055345-1	Nagqu Prefecture	31.99N 87.45E	2020.08.14	CNP0001390
TP20200814-DZC20_DT2009055348-1	Nagqu Prefecture	31.99N 87.45E	2020.08.14	CNP0001390
TP20200814-DZC24_DT2009055352-1	Nagqu Prefecture	31.99N 87.45E	2020.08.14	CNP0001390
TP20200814-DZC27_DT2009055355-1	Nagqu Prefecture	31.99N 87.45E	2020.08.14	CNP0001390
TP20200814-DZC28_DT2009055356-1	Nagqu Prefecture	31.99N 87.45E	2020.08.14	CNP0001390
TP20200814-DZC31_DT2009055359-1	Nagqu Prefecture	31.99N 87.45E	2020.08.14	CNP0001390
TP20200814-DZC34_DT2009055362-1	Nagqu Prefecture	31.99N 87.45E	2020.08.14	CNP0001390
TP20200814-DZC37_DT2009055365-1	Nagqu Prefecture	31.99N 87.45E	2020.08.14	CNP0001390
TP20200814-DZC38_DT2009055366-1	Nagqu Prefecture	31.99N 87.45E	2020.08.14	CNP0001390
TP20200814-DZC39_DT2009055367-1	Nagqu Prefecture	31.99N 87.45E	2020.08.14	CNP0001390
TP20200814-DZC40_DT2009055368-1	Nagqu Prefecture	31.99N 87.45E	2020.08.14	CNP0001390
TP20200814-DZC41_DT2009055369-1	Nagqu Prefecture	31.99N 87.45E	2020.08.14	CNP0001390
TP20200814-DZC42_DT2009055370-1	Nagqu Prefecture	31.99N 87.45E	2020.08.14	CNP0001390
TP20200814-DZC43_DT2009055371-1	Nagqu Prefecture	31.99N 87.45E	2020.08.14	CNP0001390
TP20200814-DZC44_DT2009055372-1	Nagqu Prefecture	31.99N 87.45E	2020.08.14	CNP0001390
TP20200814-DZC46_DT2009055374-1	Nagqu Prefecture	31.99N 87.45E	2020.08.14	CNP0001390
TP20200814-DZC49_DT2009055377-1	Nagqu Prefecture	31.99N 87.45E	2020.08.14	CNP0001390
TP20200814-DZC50_DT2009055378-1	Nagqu Prefecture	31.99N 87.45E	2020.08.14	CNP0001390
TP20200814-DZC51_DT2009055379-1	Nagqu Prefecture	31.99N 87.45E	2020.08.14	CNP0001390
TP20200814-DZC53_DT2009055381-1	Nagqu Prefecture	31.99N 87.45E	2020.08.14	CNP0001390
TP20200814-DZC54_DT2009055382-1	Nagqu Prefecture	31.99N 87.45E	2020.08.14	CNP0001390
TP20200814-DZC56_DT2009055384-1	Nagqu Prefecture	31.99N 87.45E	2020.08.14	CNP0001390
TP20200814-DZC58_DT2009055386-1	Nagqu Prefecture	31.99N 87.45E	2020.08.14	CNP0001390
TP20200814-DZC59_DT2009055387-1	Nagqu Prefecture	31.99N 87.45E	2020.08.14	CNP0001390
TP20200814-DZC60_DT2009055388-1	Nagqu Prefecture	31.99N 87.45E	2020.08.14	CNP0001390
TP20200814-DZC62_DT2009055390-1	Nagqu Prefecture	31.99N 87.45E	2020.08.14	CNP0001390
TP20200814-DZC63_DT2009055391-1	Nagqu Prefecture	31.99N 87.45E	2020.08.14	CNP0001390
TP20200814-DZC64_DT2009055392-1	Nagqu Prefecture	31.99N 87.45E	2020.08.14	CNP0001390
TP20200814-DZC65_DT2009055393-1	Nagqu Prefecture	31.99N 87.45E	2020.08.14	CNP0001390
TP20200814-DZC66_DT2009055394-1	Nagqu Prefecture	31.99N 87.45E	2020.08.14	CNP0001390
TP20200814-DZC68_DT2009055396-1	Nagqu Prefecture	31.99N 87.45E	2020.08.14	CNP0001390
TP20200814-DZC70_DT2009055398-1	Nagqu Prefecture	31.99N 87.45E	2020.08.14	CNP0001390
TP20200814-DZC72_DT2009055400-1	Nagqu Prefecture	31.99N 87.45E	2020.08.14	CNP0001390
TP20200814-DZC73_DT2009055401-1	Nagqu Prefecture	31.99N 87.45E	2020.08.14	CNP0001390
TP20200814-DZC74_DT2009055402-1	Nagqu Prefecture	31.99N 87.45E	2020.08.14	CNP0001390
TP20200814-DZC75_DT2009055403-1	Nagqu Prefecture	31.99N 87.45E	2020.08.14	CNP0001390
TP20200814-DZC76_DT2009055404-1	Nagqu Prefecture	31.99N 87.45E	2020.08.14	CNP0001390
TP20200814-DZC79_DT2009055407-1	Nagqu Prefecture	31.99N 87.45E	2020.08.14	CNP0001390
TP20200814-DZC80_DT2009055408-1	Nagqu Prefecture	31.99N 87.45E	2020.08.14	CNP0001390
TP20200814-DZC84_DT2009055412-1	Nagqu Prefecture	31.99N 87.45E	2020.08.14	CNP0001390
TP20200814-DZC85_DT2009055413-1	Nagqu Prefecture	31.99N 87.45E	2020.08.14	CNP0001390
TP20200814-DZC88_DT2009055416-1	Nagqu Prefecture	31.99N 87.45E	2020.08.14	CNP0001390
TP20200814-DZC92_DT2009055420-1	Nagqu Prefecture	31.99N 87.45E	2020.08.14	CNP0001390
TP20200814-DZC93_DT2009055421-1	Nagqu Prefecture	31.99N 87.45E	2020.08.14	CNP0001390
TP20200814-DZC94_DT2009055422-1	Nagqu Prefecture	31.99N 87.45E	2020.08.14	CNP0001390
TP20200814-DZC95_DT2009055423-1	Nagqu Prefecture	31.99N 87.45E	2020.08.14	CNP0001390
TP20200814-DZC96_DT2009055424-1	Nagqu Prefecture	31.99N 87.45E	2020.08.14	CNP0001390
TP20200814-DZC97_DT2009055425-1	Nagqu Prefecture	31.99N 87.45E	2020.08.14	CNP0001390
TP20200814-DZC100_DT2009055428-1	Nagqu Prefecture	31.99N 87.45E	2020.08.14	CNP0001390
TP20200814-DZC103_DT2009055431-1	Nagqu Prefecture	31.99N 87.45E	2020.08.14	CNP0001390

## Sheet: Table3
Supplementary Table S3: Species annotation information for Tibetan antelope MAGs.
Genome	Domain	Phylum	Class	Order	Family	Genus	Species
QH1.bin.11	d__Bacteria	p__Pseudomonadota	c__Gammaproteobacteria	o__Pseudomonadales	f__Halomonadaceae	g__Halomonas	s__Unclassified
QH1.bin.26	d__Bacteria	p__Bacillota_A	c__Clostridia	o__Lachnospirales	f__Lachnospiraceae	g__UBA2912	s__Unclassified
QH1.bin.34	d__Bacteria	p__Verrucomicrobiota	c__Verrucomicrobiae	o__Verrucomicrobiales	f__Akkermansiaceae	g__Akkermansia	s__Unclassified
QH1.bin.38	d__Bacteria	p__Pseudomonadota	c__Gammaproteobacteria	o__Pseudomonadales	f__Moraxellaceae	g__Psychrobacter	s__Psychrobacter namhaensis
QH1.bin.41	d__Bacteria	p__Bacillota_A	c__Clostridia	o__Christensenellales	f__UBA1242	g__HGM11367	s__Unclassified
QH1.bin.44	d__Bacteria	p__Bacillota	c__Bacilli	o__Bacillales	f__Planococcaceae	g__Planococcus	s__Unclassified
QH1.bin.49	d__Bacteria	p__Bacillota	c__Bacilli	o__Lactobacillales	f__Enterococcaceae	g__Enterococcus_D	s__Enterococcus_D gallinarum
QH1.bin.52	d__Bacteria	p__Bacillota_A	c__Clostridia	o__UBA1381	f__UBA1381	g__CAG-41	s__Unclassified
QH1.bin.53	d__Bacteria	p__Bacillota	c__Bacilli	o__Lactobacillales	f__Carnobacteriaceae	g__Alkalibacterium	s__Unclassified
QH1.bin.63	d__Bacteria	p__Bacillota	c__Bacilli	o__Lactobacillales	f__Carnobacteriaceae	g__Marinilactibacillus	s__Marinilactibacillus psychrotolerans
QH1.bin.67	d__Bacteria	p__Actinomycetota	c__Coriobacteriia	o__Coriobacteriales	f__Eggerthellaceae	g__SIG42	s__Unclassified
QH1.bin.69	d__Bacteria	p__Bacillota_A	c__Clostridia	o__Peptostreptococcales	f__Anaerovoracaceae	g__UBA3738	s__Unclassified
QH1.bin.71	d__Bacteria	p__Bacillota_A	c__Clostridia	o__Lachnospirales	f__Lachnospiraceae	g__Porcincola	s__Unclassified
QH1.bin.73	d__Bacteria	p__Bacillota_A	c__Clostridia	o__Oscillospirales	f__Ruminococcaceae	g__Firm-04	s__Unclassified
QH1.bin.81	d__Bacteria	p__Bacillota	c__Bacilli	o__Bacillales	f__DSM-1321	g__Peribacillus	s__Unclassified
QH1.bin.82	d__Bacteria	p__Bacillota_A	c__Clostridia	o__Lachnospirales	f__Lachnospiraceae	g__Mobilisporobacter	s__Unclassified
QH1.bin.83	d__Bacteria	p__Bacillota	c__Bacilli	o__RF39	f__UBA660	g__UMGS1045	s__Unclassified
QH1.bin.85	d__Bacteria	p__Actinomycetota	c__Coriobacteriia	o__Coriobacteriales	f__Atopobiaceae	g__UBA1367	s__Unclassified
QH1.bin.87	d__Bacteria	p__Bacillota_A	c__Clostridia	o__Peptostreptococcales	f__Anaerovoracaceae	g__RUG099	s__Unclassified
QH1.bin.88	d__Bacteria	p__Bacillota_A	c__Clostridia	o__Christensenellales	f__CAG-74	g__SFTH01	s__Unclassified
QH10.bin.102	d__Bacteria	p__Bacillota_A	c__Clostridia	o__TANB77	f__CAG-508	g__CAG-452	s__Unclassified
QH10.bin.112	d__Bacteria	p__Bacillota_A	c__Clostridia	o__Peptostreptococcales	f__Anaerovoracaceae	g__RGIG9096	s__Unclassified
QH10.bin.117	d__Bacteria	p__Desulfobacterota	c__Desulfovibrionia	o__Desulfovibrionales	f__Desulfovibrionaceae	g__Desulfovibrio	s__Desulfovibrio desulfuricans_D
QH10.bin.23	d__Bacteria	p__Bacillota	c__Bacilli	o__Bacillales	f__DSM-1321	g__Pradoshia	s__Pradoshia sp001685035
QH10.bin.30	d__Bacteria	p__Bacillota_A	c__Clostridia	o__Lachnospirales	f__Lachnospiraceae	g__Bilifractor	s__Unclassified
QH10.bin.34	d__Bacteria	p__Actinomycetota	c__Coriobacteriia	o__Coriobacteriales	f__Eggerthellaceae	g__UBA9715	s__Unclassified
QH10.bin.36	d__Bacteria	p__Bacillota_A	c__Clostridia	o__Oscillospirales	f__Butyricicoccaceae	g__Butyricicoccus_A	s__Butyricicoccus_A sp002449635
QH10.bin.44	d__Bacteria	p__Bacillota_A	c__Clostridia	o__Oscillospirales	f__Oscillospiraceae	g__Faecousia	s__Unclassified
QH10.bin.49	d__Bacteria	p__Bacillota_A	c__Clostridia	o__Peptostreptococcales	f__Anaerovoracaceae	g__RUG099	s__Unclassified
QH10.bin.51	d__Bacteria	p__Bacillota_A	c__Clostridia	o__Lachnospirales	f__Lachnospiraceae	g__Oliverpabstia	s__Oliverpabstia sp002361775
QH10.bin.52	d__Bacteria	p__Actinomycetota	c__Coriobacteriia	o__Coriobacteriales	f__CADBOM01	g__CADBOM01	s__Unclassified
QH10.bin.58	d__Bacteria	p__Bacillota_A	c__Clostridia	o__Peptostreptococcales	f__Anaerovoracaceae	g__RUG099	s__Unclassified
QH10.bin.59	d__Bacteria	p__Bacillota_A	c__Clostridia	o__Lachnospirales	f__Lachnospiraceae	g__Merdiplasma	s__Unclassified
QH10.bin.7	d__Bacteria	p__Actinomycetota	c__Coriobacteriia	o__Coriobacteriales	f__Eggerthellaceae	g__Eggerthella	s__Eggerthella lenta
QH10.bin.72	d__Bacteria	p__Bacteroidota	c__Bacteroidia	o__Bacteroidales	f__Muribaculaceae	g__Sodaliphilus	s__Unclassified
QH10.bin.83	d__Bacteria	p__Bacillota_A	c__Clostridia	o__Lachnospirales	f__Lachnospiraceae	g__Eubacterium_I	s__Unclassified
QH10.bin.90	d__Bacteria	p__Bacillota_A	c__Clostridia	o__TANB77	f__CAG-508	g__CAG-492	s__Unclassified
QH10.bin.93	d__Bacteria	p__Actinomycetota	c__Coriobacteriia	o__Coriobacteriales	f__UMGS124	g__RGIG5691	s__Unclassified
QH10.bin.95	d__Bacteria	p__Bacillota_A	c__Clostridia	o__Oscillospirales	f__Oscillospiraceae	g__Onthomonas	s__Unclassified
QH10.bin.96	d__Bacteria	p__Bacillota_A	c__Clostridia	o__Peptostreptococcales	f__Anaerovoracaceae	g__Lentihominibacter	s__Unclassified
QH11.bin.10	d__Bacteria	p__Bacillota_A	c__Clostridia	o__Oscillospirales	f__CAG-382	g__UBA1752	s__Unclassified
QH11.bin.108	d__Bacteria	p__Bacteroidota	c__Bacteroidia	o__Bacteroidales	f__Bacteroidaceae	g__Prevotella	s__Prevotella sp017627765
QH11.bin.113	d__Bacteria	p__Bacillota_A	c__Clostridia	o__Oscillospirales	f__Acutalibacteraceae	g__Fimenecus	s__Unclassified
QH11.bin.115	d__Bacteria	p__Bacillota_A	c__Clostridia	o__Oscillospirales	f__Oscillospiraceae	g__Limivicinus	s__Unclassified
QH11.bin.118	d__Bacteria	p__Bacillota_A	c__Clostridia	o__Oscillospirales	f__CAG-272	g__UMGS1696	s__Unclassified
QH11.bin.131	d__Bacteria	p__Bacillota_A	c__Clostridia	o__Oscillospirales	f__Acutalibacteraceae	g__Ruminococcus_E	s__Unclassified
QH11.bin.151	d__Bacteria	p__Bacillota_A	c__Clostridia	o__Oscillospirales	f__CAG-382	g__SIG636	s__SIG636 sp017396825
QH11.bin.154	d__Bacteria	p__Bacillota_A	c__Clostridia	o__Lachnospirales	f__Lachnospiraceae	g__HGM12587	s__Unclassified
QH11.bin.155	d__Bacteria	p__Bacillota_A	c__Clostridia	o__TANB77	f__CAG-508	g__Unclassified	s__Unclassified
QH11.bin.23	d__Bacteria	p__Bacillota_A	c__Clostridia	o__Lachnospirales	f__Lachnospiraceae	g__JAFBIY01	s__Unclassified
QH11.bin.30	d__Bacteria	p__Bacillota	c__Bacilli	o__Erysipelotrichales	f__Coprobacillaceae	g__MGBC113645	s__Unclassified
QH11.bin.32	d__Bacteria	p__Bacillota_A	c__Clostridia	o__Peptostreptococcales	f__Anaerovoracaceae	g__RUG099	s__Unclassified
QH11.bin.40	d__Bacteria	p__Bacillota_A	c__Clostridia	o__Lachnospirales	f__Lachnospiraceae	g__CAG-194	s__Unclassified
QH11.bin.41	d__Bacteria	p__Bacillota_A	c__Clostridia	o__Oscillospirales	f__Ruminococcaceae	g__RGIG3102	s__RGIG3102 sp018109965
QH11.bin.49	d__Bacteria	p__Bacillota	c__Bacilli	o__Erysipelotrichales	f__Erysipelotrichaceae	g__RGIG1896	s__RGIG1896 sp017397025
QH11.bin.54	d__Bacteria	p__Bacillota_A	c__Clostridia	o__Christensenellales	f__UBA1242	g__UBA11490	s__Unclassified
QH11.bin.56	d__Bacteria	p__Bacillota_A	c__Clostridia	o__Oscillospirales	f__Ruminococcaceae	g__Ruminococcus	s__Ruminococcus sp015066925
QH11.bin.63	d__Bacteria	p__Bacteroidota	c__Bacteroidia	o__Bacteroidales	f__Barnesiellaceae	g__Barnesiella	s__Barnesiella intestinihominis
QH11.bin.7	d__Bacteria	p__Bacillota_A	c__Clostridia	o__Peptostreptococcales	f__Anaerovoracaceae	g__RUG754	s__Unclassified
QH11.bin.77	d__Bacteria	p__Bacteroidota	c__Bacteroidia	o__Bacteroidales	f__Muribaculaceae	g__UBA7173	s__UBA7173 sp900545955
QH11.bin.78	d__Bacteria	p__Bacillota_A	c__Clostridia	o__Lachnospirales	f__Lachnospiraceae	g__HGM12587	s__Unclassified
QH11.bin.82	d__Bacteria	p__Bacillota_A	c__Clostridia	o__Lachnospirales	f__Lachnospiraceae	g__Faecalimonas	s__Unclassified
QH11.bin.99	d__Bacteria	p__Pseudomonadota	c__Alphaproteobacteria	o__RF32	f__CAG-239	g__JAFTYO01	s__Unclassified
QH12.bin.121	d__Bacteria	p__Bacillota_A	c__Clostridia	o__Oscillospirales	f__Acutalibacteraceae	g__Ruminococcus_E	s__Unclassified
QH12.bin.6	d__Bacteria	p__Bacillota_A	c__Clostridia	o__Christensenellales	f__Borkfalkiaceae	g__Scatosoma	s__Unclassified
QH12.bin.71	d__Bacteria	p__Bacillota_A	c__Clostridia	o__Lachnospirales	f__Lachnospiraceae	g__Acetatifactor	s__Unclassified
QH12.bin.72	d__Bacteria	p__Bacillota_B	c__Dehalobacteriia	o__UBA7702	f__UBA7702	g__UBA7702	s__Unclassified
QH12.bin.88	d__Bacteria	p__Bacteroidota	c__Bacteroidia	o__Bacteroidales	f__Bacteroidaceae	g__Bacteroides	s__Bacteroides cellulosilyticus
QH12.bin.91	d__Bacteria	p__Bacillota_A	c__Clostridia	o__Peptostreptococcales	f__Anaerovoracaceae	g__Emergencia	s__Unclassified
QH13.bin.12	d__Bacteria	p__Cyanobacteriota	c__Vampirovibrionia	o__Gastranaerophilales	f__Gastranaerophilaceae	g__Avigastranaerophilus	s__Unclassified
QH13.bin.124	d__Bacteria	p__Bacillota_B	c__Dehalobacteriia	o__UBA7702	f__UBA7702	g__UBA7702	s__Unclassified
QH13.bin.139	d__Bacteria	p__Bacillota_A	c__Clostridia	o__Lachnospirales	f__Lachnospiraceae	g__JALENY01	s__Unclassified
QH13.bin.141	d__Bacteria	p__Bacillota_A	c__Clostridia	o__Christensenellales	f__CAG-74	g__UBA11524	s__Unclassified
QH13.bin.20	d__Bacteria	p__Bacillota_A	c__Clostridia	o__Lachnospirales	f__Lachnospiraceae	g__JALENY01	s__Unclassified
QH13.bin.29	d__Bacteria	p__Bacteroidota	c__Bacteroidia	o__Bacteroidales	f__Rikenellaceae	g__Alistipes	s__Unclassified
QH13.bin.45	d__Bacteria	p__Planctomycetota	c__Planctomycetia	o__Pirellulales	f__Thermoguttaceae	g__RUG369	s__Unclassified
QH13.bin.59	d__Bacteria	p__Bacteroidota	c__Bacteroidia	o__Bacteroidales	f__Rikenellaceae	g__Alistipes	s__Unclassified
QH13.bin.7	d__Bacteria	p__Bacillota_A	c__Clostridia	o__UBA1381	f__UBA9506	g__Congzhengia	s__Unclassified
QH13.bin.74	d__Bacteria	p__Bacillota_A	c__Clostridia	o__Lachnospirales	f__Lachnospiraceae	g__HGM12587	s__Unclassified
QH13.bin.76	d__Bacteria	p__Bacillota_A	c__Clostridia	o__Lachnospirales	f__Lachnospiraceae	g__Faecalimonas	s__Unclassified
QH13.bin.77	d__Bacteria	p__Bacillota_A	c__Clostridia	o__Oscillospirales	f__Acutalibacteraceae	g__UBA6857	s__Unclassified
QH13.bin.78	d__Bacteria	p__Bacillota_A	c__Clostridia	o__Oscillospirales	f__CAG-272	g__UMGS1696	s__Unclassified
QH13.bin.81	d__Bacteria	p__Campylobacterota	c__Campylobacteria	o__Campylobacterales	f__Helicobacteraceae	g__Helicobacter_F	s__Helicobacter_F himalayensis
QH13.bin.87	d__Bacteria	p__Bacillota_A	c__Clostridia	o__Oscillospirales	f__Acutalibacteraceae	g__CAG-488	s__CAG-488 sp017942105
QH13.bin.93	d__Bacteria	p__Bacillota_A	c__Clostridia	o__Lachnospirales	f__Lachnospiraceae	g__Dorea	s__Unclassified
QH14.bin.151	d__Bacteria	p__Bacillota_A	c__Clostridia	o__Lachnospirales	f__Lachnospiraceae	g__Choladousia	s__Unclassified
QH14.bin.24	d__Bacteria	p__Pseudomonadota	c__Alphaproteobacteria	o__RF32	f__CAG-239	g__JAFTYO01	s__Unclassified
QH14.bin.28	d__Bacteria	p__Bacillota_A	c__Clostridia	o__Oscillospirales	f__Ruminococcaceae	g__RGIG8773	s__Unclassified
QH14.bin.33	d__Bacteria	p__Verrucomicrobiota	c__Verrucomicrobiae	o__Verrucomicrobiales	f__Akkermansiaceae	g__Akkermansia	s__Unclassified
QH14.bin.35	d__Bacteria	p__Bacillota_A	c__Clostridia	o__Lachnospirales	f__Lachnospiraceae	g__JALENY01	s__Unclassified
QH14.bin.48	d__Bacteria	p__Bacillota_A	c__Clostridia	o__Oscillospirales	f__Ruminococcaceae	g__Ruminococcus	s__Unclassified
QH14.bin.49	d__Bacteria	p__Bacillota_A	c__Clostridia	o__Christensenellales	f__UBA1242	g__Caccovivens	s__Unclassified
QH15.bin.105	d__Bacteria	p__Bacillota_A	c__Clostridia	o__Oscillospirales	f__Oscillospiraceae	g__Faecousia	s__Unclassified
QH15.bin.109	d__Bacteria	p__Bacillota_A	c__Clostridia	o__Peptostreptococcales	f__Anaerovoracaceae	g__RUG099	s__Unclassified
QH15.bin.14	d__Bacteria	p__Bacillota_A	c__Clostridia	o__Lachnospirales	f__Lachnospiraceae	g__Blautia	s__Blautia sp900556555
QH15.bin.15	d__Bacteria	p__Bacillota_A	c__Clostridia	o__Oscillospirales	f__Oscillospiraceae	g__Vescimonas	s__Unclassified
QH15.bin.27	d__Bacteria	p__Bacillota_A	c__Clostridia	o__Christensenellales	f__CAG-138	g__JAEXFV01	s__Unclassified
QH15.bin.32	d__Bacteria	p__Actinomycetota	c__Coriobacteriia	o__Coriobacteriales	f__Eggerthellaceae	g__UBA9715	s__Unclassified
QH15.bin.35	d__Bacteria	p__Bacillota_A	c__Clostridia	o__Peptostreptococcales	f__Peptostreptococcaceae	g__Romboutsia	s__Unclassified
QH15.bin.40	d__Bacteria	p__Cyanobacteriota	c__Vampirovibrionia	o__Gastranaerophilales	f__Gastranaerophilaceae	g__Stercorousia	s__Unclassified
QH15.bin.60	d__Bacteria	p__Bacillota_A	c__Clostridia	o__Peptostreptococcales	f__Anaerovoracaceae	g__Lentihominibacter	s__Unclassified
QH15.bin.65	d__Bacteria	p__Bacillota_A	c__Clostridia	o__Christensenellales	f__CAG-74	g__UBA2862	s__Unclassified
QH15.bin.7	d__Bacteria	p__Bacillota_A	c__Clostridia	o__Oscillospirales	f__Oscillospiraceae	g__Onthomonas	s__Unclassified
QH15.bin.73	d__Bacteria	p__Actinomycetota	c__Actinomycetia	o__Mycobacteriales	f__Mycobacteriaceae	g__Corynebacterium	s__Unclassified
QH15.bin.87	d__Bacteria	p__Bacillota_A	c__Clostridia	o__Peptostreptococcales	f__Anaerovoracaceae	g__RUG099	s__Unclassified
QH16.bin.104	d__Bacteria	p__Bacillota_A	c__Clostridia	o__Oscillospirales	f__Acutalibacteraceae	g__Unclassified	s__Unclassified
QH16.bin.17	d__Bacteria	p__Bacillota_A	c__Clostridia	o__Christensenellales	f__Borkfalkiaceae	g__Scatosoma	s__Unclassified
QH16.bin.18	d__Bacteria	p__Bacteroidota	c__Bacteroidia	o__Bacteroidales	f__Bacteroidaceae	g__Bacteroides	s__Bacteroides nordii
QH16.bin.3	d__Bacteria	p__Pseudomonadota	c__Alphaproteobacteria	o__RF32	f__CAG-239	g__JAFTYO01	s__Unclassified
QH16.bin.37	d__Bacteria	p__Bacillota_A	c__Clostridia	o__Oscillospirales	f__Oscillospiraceae	g__Faecousia	s__Unclassified
QH16.bin.4	d__Bacteria	p__Bacillota_A	c__Clostridia	o__Christensenellales	f__Borkfalkiaceae	g__Gallimonas	s__Unclassified
QH16.bin.50	d__Bacteria	p__Bacillota_A	c__Clostridia	o__Lachnospirales	f__Lachnospiraceae	g__Merdiplasma	s__Unclassified
QH16.bin.69	d__Bacteria	p__Bacillota_A	c__Clostridia	o__Christensenellales	f__Borkfalkiaceae	g__Scatosoma	s__Unclassified
QH16.bin.96	d__Bacteria	p__Bacteroidota	c__Bacteroidia	o__Bacteroidales	f__Bacteroidaceae	g__Bacteroides	s__Bacteroides uniformis
QH17.bin.11	d__Bacteria	p__Pseudomonadota	c__Gammaproteobacteria	o__Burkholderiales	f__Burkholderiaceae	g__Telluria	s__Unclassified
QH17.bin.20	d__Bacteria	p__Actinomycetota	c__Actinomycetia	o__Propionibacteriales	f__Nocardioidaceae	g__Nocardioides	s__Nocardioides dongkuii
QH17.bin.21	d__Bacteria	p__Actinomycetota	c__Actinomycetia	o__Actinomycetales	f__Microbacteriaceae	g__Agrococcus	s__Unclassified
QH17.bin.29	d__Bacteria	p__Actinomycetota	c__Actinomycetia	o__Actinomycetales	f__Microbacteriaceae	g__Microbacterium	s__Unclassified
QH17.bin.35	d__Bacteria	p__Bacillota_A	c__Clostridia	o__Lachnospirales	f__Lachnospiraceae	g__RGIG5612	s__Unclassified
QH17.bin.36	d__Bacteria	p__Bacteroidota	c__Bacteroidia	o__Sphingobacteriales	f__Sphingobacteriaceae	g__Pedobacter	s__Unclassified
QH17.bin.7	d__Bacteria	p__Patescibacteria	c__Saccharimonadia	o__Saccharimonadales	f__Nanosyncoccaceae	g__Nanosyncoccus	s__Unclassified
QH17.bin.8	d__Bacteria	p__Bacillota	c__Bacilli	o__Lactobacillales	f__Carnobacteriaceae	g__Carnobacterium_A	s__Unclassified
QH18.bin.1	d__Bacteria	p__Actinomycetota	c__Actinomycetia	o__Mycobacteriales	f__Mycobacteriaceae	g__Corynebacterium	s__Unclassified
QH18.bin.13	d__Bacteria	p__Pseudomonadota	c__Gammaproteobacteria	o__Enterobacterales	f__Enterobacteriaceae	g__Escherichia	s__Escherichia coli
QH18.bin.16	d__Bacteria	p__Pseudomonadota	c__Gammaproteobacteria	o__Burkholderiales	f__Burkholderiaceae_B	g__Rhizobacter	s__Unclassified
QH18.bin.18	d__Bacteria	p__Bacteroidota	c__Bacteroidia	o__Flavobacteriales	f__Flavobacteriaceae	g__Flavobacterium	s__Unclassified
QH18.bin.22	d__Bacteria	p__Bacteroidota	c__Bacteroidia	o__Flavobacteriales	f__Weeksellaceae	g__MFBS3-17	s__MFBS3-17 sp014041915
QH18.bin.34	d__Bacteria	p__Actinomycetota	c__Actinomycetia	o__Actinomycetales	f__Micrococcaceae	g__Nesterenkonia	s__Unclassified
QH18.bin.4	d__Bacteria	p__Pseudomonadota	c__Alphaproteobacteria	o__Rhizobiales	f__Rhizobiaceae	g__Pseudorhizobium	s__Unclassified
QH18.bin.52	d__Bacteria	p__Bacteroidota	c__Bacteroidia	o__Flavobacteriales	f__Flavobacteriaceae	g__Flavobacterium	s__Unclassified
QH18.bin.55	d__Bacteria	p__Pseudomonadota	c__Alphaproteobacteria	o__Sphingomonadales	f__Sphingomonadaceae	g__Croceibacterium	s__Unclassified
QH18.bin.6	d__Bacteria	p__Patescibacteria	c__Saccharimonadia	o__Saccharimonadales	f__UBA1547	g__Microsaccharimonas	s__Unclassified
QH18.bin.63	d__Bacteria	p__Bacteroidota	c__Bacteroidia	o__Flavobacteriales	f__Flavobacteriaceae	g__Flavobacterium	s__Unclassified
QH18.bin.78	d__Bacteria	p__Bacillota	c__Bacilli	o__Lactobacillales	f__Carnobacteriaceae	g__Carnobacterium_A	s__Unclassified
QH18.bin.79	d__Bacteria	p__Actinomycetota	c__Actinomycetia	o__Actinomycetales	f__Cellulomonadaceae	g__Sanguibacter	s__Unclassified
QH18.bin.80	d__Bacteria	p__Patescibacteria	c__Saccharimonadia	o__Saccharimonadales	f__UBA1547	g__Microsaccharimonas	s__Unclassified
QH18.bin.9	d__Bacteria	p__Pseudomonadota	c__Alphaproteobacteria	o__Rhizobiales	f__Rhizobiaceae	g__Aureimonas	s__Unclassified
QH19.bin.1	d__Bacteria	p__Bacteroidota	c__Bacteroidia	o__Sphingobacteriales	f__Sphingobacteriaceae	g__Pedobacter	s__Unclassified
QH19.bin.14	d__Bacteria	p__Actinomycetota	c__Actinomycetia	o__Propionibacteriales	f__Nocardioidaceae	g__Aeromicrobium	s__Unclassified
QH19.bin.18	d__Bacteria	p__Actinomycetota	c__Actinomycetia	o__Actinomycetales	f__Microbacteriaceae	g__Agrococcus	s__Unclassified
QH19.bin.29	d__Bacteria	p__Bacillota_A	c__Clostridia	o__Lachnospirales	f__Lachnospiraceae	g__RGIG5612	s__Unclassified
QH19.bin.30	d__Bacteria	p__Bacillota	c__Bacilli	o__Exiguobacterales	f__Exiguobacteraceae	g__Exiguobacterium_A	s__Exiguobacterium_A sp004339505
QH19.bin.37	d__Bacteria	p__Actinomycetota	c__Actinomycetia	o__Propionibacteriales	f__Nocardioidaceae	g__Aeromicrobium	s__Unclassified
QH19.bin.39	d__Bacteria	p__Bacillota	c__Bacilli	o__Erysipelotrichales	f__Erysipelotrichaceae	g__Bulleidia	s__Unclassified
QH19.bin.4	d__Bacteria	p__Bacteroidota	c__Bacteroidia	o__Sphingobacteriales	f__Sphingobacteriaceae	g__Pedobacter	s__Unclassified
QH19.bin.45	d__Bacteria	p__Bacillota	c__Bacilli	o__Lactobacillales	f__Carnobacteriaceae	g__Desemzia	s__Unclassified
QH19.bin.46	d__Bacteria	p__Pseudomonadota	c__Alphaproteobacteria	o__Sphingomonadales	f__Sphingomonadaceae	g__Sphingomonas	s__Unclassified
QH19.bin.58	d__Bacteria	p__Bacteroidota	c__Bacteroidia	o__Sphingobacteriales	f__Sphingobacteriaceae	g__Pedobacter_A	s__Unclassified
QH2.bin.10	d__Bacteria	p__Bacillota_A	c__Clostridia	o__Lachnospirales	f__Lachnospiraceae	g__RGIG5612	s__Unclassified
QH2.bin.18	d__Bacteria	p__Bacillota_A	c__Clostridia	o__UBA1381	f__UBA1381	g__CAG-41	s__Unclassified
QH2.bin.20	d__Bacteria	p__Bacillota	c__Bacilli	o__RF39	f__UBA660	g__Faecisoma	s__Unclassified
QH2.bin.5	d__Bacteria	p__Pseudomonadota	c__Gammaproteobacteria	o__Enterobacterales	f__Enterobacteriaceae	g__Klebsiella	s__Klebsiella grimontii
QH2.bin.51	d__Bacteria	p__Bacillota_A	c__Clostridia	o__Oscillospirales	f__Acutalibacteraceae	g__Ruminococcus_E	s__Unclassified
QH2.bin.63	d__Bacteria	p__Bacillota_A	c__Clostridia	o__Christensenellales	f__UBA1242	g__HGM11367	s__Unclassified
QH2.bin.76	d__Bacteria	p__Bacillota_A	c__Clostridia	o__Clostridiales	f__Clostridiaceae	g__Clostridium_J	s__Clostridium_J sulfidigenes
QH2.bin.81	d__Bacteria	p__Bacillota	c__Bacilli	o__Lactobacillales	f__Carnobacteriaceae	g__Marinilactibacillus	s__Marinilactibacillus psychrotolerans
QH20.bin.10	d__Bacteria	p__Bacillota	c__Bacilli	o__Lactobacillales	f__Carnobacteriaceae	g__Carnobacterium_A	s__Carnobacterium_A jeotgali
QH20.bin.30	d__Bacteria	p__Actinomycetota	c__Actinomycetia	o__Propionibacteriales	f__Nocardioidaceae	g__Nocardioides	s__Unclassified
QH20.bin.6	d__Bacteria	p__Actinomycetota	c__Actinomycetia	o__Actinomycetales	f__Microbacteriaceae	g__Microbacterium	s__Unclassified
QH21.bin.1	d__Bacteria	p__Bacillota_A	c__Clostridia	o__Peptostreptococcales	f__Anaerovoracaceae	g__UBA3738	s__Unclassified
QH21.bin.17	d__Bacteria	p__Bacillota_A	c__Clostridia	o__Lachnospirales	f__Lachnospiraceae	g__Blautia_A	s__Unclassified
QH21.bin.26	d__Bacteria	p__Bacillota	c__Bacilli	o__RF39	f__UBA660	g__Coprosoma	s__Unclassified
QH21.bin.39	d__Bacteria	p__Bacillota_A	c__Clostridia	o__Peptostreptococcales	f__Anaerovoracaceae	g__RUG099	s__Unclassified
QH21.bin.45	d__Bacteria	p__Bacillota_A	c__Clostridia	o__Lachnospirales	f__Lachnospiraceae	g__SIG292	s__Unclassified
QH21.bin.47	d__Bacteria	p__Pseudomonadota	c__Gammaproteobacteria	o__Pseudomonadales	f__Moraxellaceae	g__Acinetobacter	s__Acinetobacter indicus
QH21.bin.57	d__Bacteria	p__Actinomycetota	c__Actinomycetia	o__Actinomycetales	f__Actinomycetaceae	g__RUG11864	s__Unclassified
QH21.bin.62	d__Bacteria	p__Bacillota_A	c__Clostridia	o__Lachnospirales	f__Lachnospiraceae	g__Blautia_A	s__Blautia_A sp900541985
QH21.bin.66	d__Bacteria	p__Actinomycetota	c__Coriobacteriia	o__Coriobacteriales	f__Eggerthellaceae	g__UBA9715	s__Unclassified
QH21.bin.7	d__Bacteria	p__Bacillota_A	c__Clostridia	o__Oscillospirales	f__Butyricicoccaceae	g__Butyricicoccus_A	s__Butyricicoccus_A sp002449635
QH21.bin.72	d__Bacteria	p__Bacillota_A	c__Clostridia	o__Lachnospirales	f__Lachnospiraceae	g__RGIG5612	s__Unclassified
QH22.bin.111	d__Bacteria	p__Bacteroidota	c__Bacteroidia	o__Bacteroidales	f__Rikenellaceae	g__Alistipes_A	s__Alistipes_A pullistercoris
QH22.bin.112	d__Bacteria	p__Bacillota	c__Bacilli	o__Lactobacillales	f__Streptococcaceae	g__Streptococcus	s__Streptococcus equinus
QH22.bin.124	d__Bacteria	p__Bacillota_A	c__Clostridia	o__Christensenellales	f__CAG-74	g__Limiplasma	s__Unclassified
QH22.bin.125	d__Bacteria	p__Desulfobacterota	c__Desulfovibrionia	o__Desulfovibrionales	f__Desulfovibrionaceae	g__Bilophila	s__Unclassified
QH22.bin.128	d__Bacteria	p__Bacteroidota	c__Bacteroidia	o__Bacteroidales	f__Marinifilaceae	g__Odoribacter	s__Unclassified
QH22.bin.139	d__Bacteria	p__Bacillota_A	c__Clostridia	o__Christensenellales	f__CAG-138	g__PeH17	s__Unclassified
QH22.bin.140	d__Bacteria	p__Bacillota_A	c__Clostridia	o__Christensenellales	f__Christensenellaceae	g__HGM11616	s__HGM11616 sp900761075
QH22.bin.142	d__Bacteria	p__Actinomycetota	c__Coriobacteriia	o__Coriobacteriales	f__Atopobiaceae	g__UBA1367	s__Unclassified
QH22.bin.21	d__Bacteria	p__Bacillota_A	c__Clostridia	o__Christensenellales	f__CAG-74	g__UBA2862	s__Unclassified
QH22.bin.23	d__Bacteria	p__Bacillota_A	c__Clostridia	o__Oscillospirales	f__Oscillospiraceae	g__Faecousia	s__Unclassified
QH22.bin.25	d__Bacteria	p__Bacillota_A	c__Clostridia	o__Oscillospirales	f__Oscillospiraceae	g__ER4	s__Unclassified
QH22.bin.30	d__Bacteria	p__Actinomycetota	c__Coriobacteriia	o__Coriobacteriales	f__Eggerthellaceae	g__SIG42	s__Unclassified
QH22.bin.58	d__Bacteria	p__Bacillota_A	c__Clostridia	o__Christensenellales	f__CAG-138	g__JAEXFV01	s__Unclassified
QH22.bin.66	d__Bacteria	p__Bacillota_A	c__Clostridia	o__Peptostreptococcales	f__Peptostreptococcaceae	g__Romboutsia	s__Unclassified
QH22.bin.77	d__Bacteria	p__Bacillota_A	c__Clostridia	o__Oscillospirales	f__Acutalibacteraceae	g__Avimonas_A	s__Avimonas_A sp022800315
QH22.bin.90	d__Bacteria	p__Bacteroidota	c__Bacteroidia	o__Bacteroidales	f__Muribaculaceae	g__RGIG4079	s__Unclassified
QH22.bin.97	d__Bacteria	p__Bacillota_A	c__Clostridia	o__Peptostreptococcales	f__Anaerovoracaceae	g__Lentihominibacter	s__Lentihominibacter sp017416795
QH23.bin.100	d__Bacteria	p__Bacillota_A	c__Clostridia	o__Lachnospirales	f__Lachnospiraceae	g__Anaerobutyricum	s__Unclassified
QH23.bin.103	d__Bacteria	p__Bacillota_A	c__Clostridia	o__Oscillospirales	f__Oscillospiraceae	g__Faecousia	s__Unclassified
QH23.bin.104	d__Bacteria	p__Bacillota_A	c__Clostridia	o__Oscillospirales	f__Oscillospiraceae	g__SIG495	s__Unclassified
QH23.bin.107	d__Bacteria	p__Bacillota_A	c__Clostridia	o__Christensenellales	f__Borkfalkiaceae	g__Scatosoma	s__Unclassified
QH23.bin.111	d__Bacteria	p__Bacteroidota	c__Bacteroidia	o__Bacteroidales	f__Muribaculaceae	g__CAG-873	s__Unclassified
QH23.bin.112	d__Bacteria	p__Bacillota_A	c__Clostridia	o__Oscillospirales	f__Oscillospiraceae	g__Onthomonas	s__Onthomonas sp902784305
QH23.bin.119	d__Bacteria	p__Bacillota_A	c__Clostridia	o__TANB77	f__CAG-508	g__RGIG8482	s__Unclassified
QH23.bin.12	d__Bacteria	p__Bacillota_A	c__Clostridia	o__Christensenellales	f__CAG-74	g__UBA11524	s__Unclassified
QH23.bin.121	d__Bacteria	p__Bacillota_A	c__Clostridia	o__Peptostreptococcales	f__Anaerovoracaceae	g__Lentihominibacter	s__Unclassified
QH23.bin.123	d__Bacteria	p__Bacillota_A	c__Clostridia	o__Christensenellales	f__CAG-74	g__RUG11247	s__Unclassified
QH23.bin.127	d__Bacteria	p__Bacteroidota	c__Bacteroidia	o__Bacteroidales	f__Tannerellaceae	g__Parabacteroides	s__Parabacteroides merdae
QH23.bin.129	d__Bacteria	p__Bacillota_A	c__Clostridia	o__Peptostreptococcales	f__Anaerovoracaceae	g__RUG099	s__Unclassified
QH23.bin.136	d__Bacteria	p__Bacillota_A	c__Clostridia	o__Lachnospirales	f__Lachnospiraceae	g__SIG307	s__Unclassified
QH23.bin.139	d__Bacteria	p__Bacteroidota	c__Bacteroidia	o__Bacteroidales	f__Muribaculaceae	g__Muribaculum	s__Unclassified
QH23.bin.141	d__Bacteria	p__Bacillota_A	c__Clostridia	o__Lachnospirales	f__Lachnospiraceae	g__Wujia	s__Wujia sp017625815
QH23.bin.151	d__Bacteria	p__Bacillota_A	c__Clostridia	o__Lachnospirales	f__Lachnospiraceae	g__CAG-95	s__Unclassified
QH23.bin.157	d__Bacteria	p__Bacillota_A	c__Clostridia	o__Lachnospirales	f__Lachnospiraceae	g__SIG292	s__Unclassified
QH23.bin.17	d__Bacteria	p__Bacillota_A	c__Clostridia	o__Lachnospirales	f__Lachnospiraceae	g__Acetatifactor	s__Unclassified
QH23.bin.30	d__Bacteria	p__Bacillota_A	c__Clostridia	o__Oscillospirales	f__Oscillospiraceae	g__Faecousia	s__Unclassified
QH23.bin.31	d__Bacteria	p__Actinomycetota	c__Coriobacteriia	o__Coriobacteriales	f__QAMH01	g__QAMH01	s__Unclassified
QH23.bin.33	d__Bacteria	p__Bacteroidota	c__Bacteroidia	o__Bacteroidales	f__Muribaculaceae	g__Muribaculum	s__Unclassified
QH23.bin.34	d__Bacteria	p__Bacillota_A	c__Clostridia	o__Oscillospirales	f__Oscillospiraceae	g__Faecousia	s__Unclassified
QH23.bin.41	d__Bacteria	p__Bacillota_A	c__Clostridia	o__Oscillospirales	f__Oscillospiraceae	g__Onthomonas	s__Onthomonas sp902784305
QH23.bin.45	d__Bacteria	p__Bacteroidota	c__Bacteroidia	o__Bacteroidales	f__Muribaculaceae	g__Paramuribaculum	s__Unclassified
QH23.bin.46	d__Bacteria	p__Bacillota_A	c__Clostridia	o__Oscillospirales	f__Oscillospiraceae	g__Faecousia	s__Unclassified
QH23.bin.48	d__Bacteria	p__Bacillota_A	c__Clostridia	o__Oscillospirales	f__Acutalibacteraceae	g__UMGS1484	s__Unclassified
QH23.bin.51	d__Bacteria	p__Bacteroidota	c__Bacteroidia	o__Bacteroidales	f__Bacteroidaceae	g__Bacteroides	s__Bacteroides thetaiotaomicron
QH23.bin.58	d__Bacteria	p__Bacillota_A	c__Clostridia	o__Peptostreptococcales	f__Anaerovoracaceae	g__Lentihominibacter	s__Unclassified
QH23.bin.63	d__Bacteria	p__Bacteroidota	c__Bacteroidia	o__Bacteroidales	f__Bacteroidaceae	g__Bacteroides	s__Bacteroides clarus
QH23.bin.64	d__Bacteria	p__Bacillota_A	c__Clostridia	o__Peptostreptococcales	f__Anaerovoracaceae	g__RUG13615	s__Unclassified
QH23.bin.77	d__Bacteria	p__Bacillota_A	c__Clostridia	o__Oscillospirales	f__Ruminococcaceae	g__Ruminococcus	s__Ruminococcus sp017461395
QH23.bin.8	d__Bacteria	p__Bacillota_C	c__Negativicutes	o__Acidaminococcales	f__Acidaminococcaceae	g__Phascolarctobacterium	s__Phascolarctobacterium faecium
QH23.bin.85	d__Bacteria	p__Bacillota_A	c__Clostridia	o__Oscillospirales	f__Oscillospiraceae	g__ER4	s__Unclassified
QH23.bin.88	d__Bacteria	p__Bacillota_B	c__Dehalobacteriia	o__UBA7702	f__UBA7702	g__UBA7702	s__Unclassified
QH23.bin.94	d__Bacteria	p__Bacteroidota	c__Bacteroidia	o__Bacteroidales	f__Muribaculaceae	g__CAJUPY01	s__Unclassified
QH23.bin.95	d__Bacteria	p__Bacillota_A	c__Clostridia	o__Lachnospirales	f__Lachnospiraceae	g__Agathobacter	s__Unclassified
QH24.bin.10	d__Bacteria	p__Bacillota	c__Bacilli	o__Lactobacillales	f__Carnobacteriaceae	g__Desemzia	s__Desemzia incerta
QH24.bin.19	d__Bacteria	p__Bacillota	c__Bacilli	o__Lactobacillales	f__Carnobacteriaceae	g__Marinilactibacillus	s__Unclassified
QH24.bin.20	d__Bacteria	p__Bacillota	c__Bacilli	o__Lactobacillales	f__Carnobacteriaceae	g__Alkalibacterium	s__Unclassified
QH24.bin.21	d__Bacteria	p__Bacillota_A	c__Clostridia	o__Tissierellales	f__Sedimentibacteraceae	g__Sedimentibacter	s__Unclassified
QH24.bin.22	d__Bacteria	p__Bacillota_A	c__Clostridia	o__Lachnospirales	f__Lachnospiraceae	g__Lacrimispora	s__Lacrimispora algidixylanolytica
QH24.bin.23	d__Bacteria	p__Bacillota_A	c__Clostridia	o__Peptostreptococcales	f__Filifactoraceae	g__Acetoanaerobium	s__Unclassified
QH24.bin.33	d__Bacteria	p__Bacillota	c__Bacilli	o__Bacillales_D	f__Amphibacillaceae	g__Streptohalobacillus	s__Streptohalobacillus salinus
QH24.bin.41	d__Bacteria	p__Bacillota_A	c__Clostridia	o__Clostridiales	f__Clostridiaceae	g__Clostridium_J	s__Clostridium_J sulfidigenes
QH24.bin.62	d__Bacteria	p__Actinomycetota	c__Actinomycetia	o__Actinomycetales	f__Cellulomonadaceae	g__Sanguibacter	s__Sanguibacter suarezii
QH3.bin.18	d__Bacteria	p__Bacillota_A	c__Clostridia	o__Lachnospirales	f__Lachnospiraceae	g__Lacrimispora	s__Lacrimispora algidixylanolytica
QH3.bin.25	d__Bacteria	p__Bacillota	c__Bacilli	o__Lactobacillales	f__Enterococcaceae	g__Enterococcus_B	s__Enterococcus_B hirae
QH3.bin.30	d__Bacteria	p__Bacillota_A	c__Clostridia	o__Peptostreptococcales	f__Anaerovoracaceae	g__RUG099	s__Unclassified
QH3.bin.47	d__Bacteria	p__Bacillota_A	c__Clostridia	o__TANB77	f__CAG-508	g__CAG-269	s__Unclassified
QH3.bin.57	d__Bacteria	p__Bacillota_A	c__Clostridia	o__Peptostreptococcales	f__Peptostreptococcaceae	g__Asaccharospora	s__Asaccharospora irregularis
QH3.bin.70	d__Bacteria	p__Bacillota_A	c__Clostridia	o__Lachnospirales	f__Lachnospiraceae	g__Lacrimispora	s__Unclassified
QH3.bin.72	d__Bacteria	p__Pseudomonadota	c__Gammaproteobacteria	o__Pseudomonadales	f__Moraxellaceae	g__Psychrobacter	s__Unclassified
QH4.bin.113	d__Bacteria	p__Bacteroidota	c__Bacteroidia	o__Bacteroidales	f__Barnesiellaceae	g__Barnesiella_A	s__Barnesiella_A sp017935645
QH4.bin.115	d__Bacteria	p__Bacillota_A	c__Clostridia	o__Oscillospirales	f__CAG-272	g__UMGS1696	s__Unclassified
QH4.bin.121	d__Bacteria	p__Bacillota_A	c__Clostridia	o__Lachnospirales	f__Lachnospiraceae	g__CAKRHR01	s__Unclassified
QH4.bin.123	d__Bacteria	p__Actinomycetota	c__Coriobacteriia	o__Coriobacteriales	f__Eggerthellaceae	g__UMGS1519	s__Unclassified
QH4.bin.13	d__Bacteria	p__Bacillota_A	c__Clostridia	o__Christensenellales	f__CAG-74	g__UBA2862	s__Unclassified
QH4.bin.156	d__Bacteria	p__Bacillota_A	c__Clostridia	o__Christensenellales	f__CAG-138	g__UBA3792	s__Unclassified
QH4.bin.166	d__Bacteria	p__Bacillota	c__Bacilli	o__RFN20	f__CAG-449	g__UBA3210	s__UBA3210 sp015059045
QH4.bin.177	d__Bacteria	p__Bacillota_A	c__Clostridia	o__Oscillospirales	f__CAG-272	g__UMGS902	s__Unclassified
QH4.bin.3	d__Bacteria	p__Bacillota_A	c__Clostridia	o__Oscillospirales	f__Acutalibacteraceae	g__Ruminococcus_E	s__Unclassified
QH4.bin.40	d__Bacteria	p__Bacillota_A	c__Clostridia	o__Oscillospirales	f__Oscillospiraceae	g__Faecousia	s__Unclassified
QH4.bin.53	d__Bacteria	p__Bacillota	c__Bacilli	o__Erysipelotrichales	f__Erysipelotrichaceae	g__Bulleidia	s__Unclassified
QH4.bin.63	d__Bacteria	p__Bacillota_A	c__Clostridia	o__Christensenellales	f__CAG-74	g__Ventricola	s__Unclassified
QH4.bin.65	d__Bacteria	p__Bacillota_A	c__Clostridia	o__Oscillospirales	f__Ruminococcaceae	g__RGIG8773	s__Unclassified
QH4.bin.71	d__Bacteria	p__Bacillota_A	c__Clostridia	o__Oscillospirales	f__CAG-272	g__UMGS1696	s__Unclassified
QH4.bin.94	d__Bacteria	p__Bacillota_A	c__Clostridia	o__Lachnospirales	f__Lachnospiraceae	g__SIG307	s__Unclassified
QH5.bin.109	d__Bacteria	p__Bacillota	c__Bacilli	o__Bacillales	f__Planococcaceae	g__Planococcus	s__Planococcus wigleyi
QH5.bin.111	d__Bacteria	p__Bacteroidota	c__Bacteroidia	o__Bacteroidales	f__Rikenellaceae	g__Alistipes	s__Alistipes finegoldii
QH5.bin.128	d__Bacteria	p__Bacillota_B	c__Dehalobacteriia	o__UBA7702	f__UBA7702	g__UBA7702	s__Unclassified
QH5.bin.16	d__Bacteria	p__Bacillota_A	c__Clostridia	o__Oscillospirales	f__Acutalibacteraceae	g__HGM12789	s__Unclassified
QH5.bin.21	d__Bacteria	p__Actinomycetota	c__Coriobacteriia	o__Coriobacteriales	f__Atopobiaceae	g__UBA1367	s__Unclassified
QH5.bin.23	d__Bacteria	p__Bacteroidota	c__Bacteroidia	o__Bacteroidales	f__Muribaculaceae	g__UBA7173	s__UBA7173 sp900545955
QH5.bin.28	d__Bacteria	p__Bacillota_A	c__Clostridia	o__Christensenellales	f__CAG-74	g__UBA11524	s__Unclassified
QH5.bin.32	d__Bacteria	p__Bacillota_A	c__Clostridia	o__Oscillospirales	f__Oscillospiraceae	g__Faecousia	s__Unclassified
QH5.bin.35	d__Bacteria	p__Bacillota_A	c__Clostridia	o__Oscillospirales	f__Oscillospiraceae	g__Faecousia	s__Unclassified
QH5.bin.39	d__Bacteria	p__Bacillota	c__Bacilli	o__Staphylococcales	f__Salinicoccaceae	g__Jeotgalicoccus	s__Jeotgalicoccus psychrophilus
QH5.bin.42	d__Bacteria	p__Bacteroidota	c__Bacteroidia	o__Bacteroidales	f__Bacteroidaceae	g__Bacteroides	s__Bacteroides fragilis_A
QH5.bin.49	d__Bacteria	p__Actinomycetota	c__Coriobacteriia	o__Coriobacteriales	f__Eggerthellaceae	g__UBA9715	s__Unclassified
QH5.bin.5	d__Bacteria	p__Bacillota_A	c__Clostridia	o__Christensenellales	f__CAG-74	g__Faecivicinus	s__Unclassified
QH5.bin.57	d__Bacteria	p__Bacillota	c__Bacilli	o__Staphylococcales	f__Staphylococcaceae	g__Staphylococcus	s__Staphylococcus equorum
QH5.bin.61	d__Bacteria	p__Bacteroidota	c__Bacteroidia	o__Bacteroidales	f__Muribaculaceae	g__Paramuribaculum	s__Unclassified
QH5.bin.62	d__Bacteria	p__Actinomycetota	c__Actinomycetia	o__Actinomycetales	f__Micrococcaceae	g__Glutamicibacter	s__Glutamicibacter ardleyensis
QH5.bin.64	d__Bacteria	p__Bacillota_A	c__Clostridia	o__Oscillospirales	f__Oscillospiraceae	g__Faecousia	s__Unclassified
QH5.bin.79	d__Bacteria	p__Bacillota_A	c__Clostridia	o__Oscillospirales	f__Oscillospiraceae	g__Limivicinus	s__Unclassified
QH5.bin.87	d__Bacteria	p__Bacteroidota	c__Bacteroidia	o__Bacteroidales	f__F082	g__Limimorpha	s__Unclassified
QH6.bin.1	d__Bacteria	p__Bacillota_A	c__Clostridia	o__Peptostreptococcales	f__Anaerovoracaceae	g__Emergencia	s__Unclassified
QH6.bin.103	d__Bacteria	p__Bacillota_A	c__Clostridia	o__Lachnospirales	f__Anaerotignaceae	g__Anaerotignum	s__Unclassified
QH6.bin.33	d__Bacteria	p__Bacillota_A	c__Clostridia	o__Christensenellales	f__CAG-74	g__Faecivicinus	s__Unclassified
QH6.bin.42	d__Bacteria	p__Bacillota_A	c__Clostridia	o__Christensenellales	f__CAG-138	g__UBA1685	s__UBA1685 sp002320595
QH6.bin.44	d__Bacteria	p__Pseudomonadota	c__Alphaproteobacteria	o__RF32	f__CAG-239	g__JAFTYO01	s__Unclassified
QH6.bin.50	d__Bacteria	p__Bacillota_A	c__Clostridia	o__Christensenellales	f__CAG-74	g__RGIG2066	s__Unclassified
QH6.bin.70	d__Bacteria	p__Cyanobacteriota	c__Vampirovibrionia	o__Gastranaerophilales	f__Gastranaerophilaceae	g__Avigastranaerophilus	s__Unclassified
QH6.bin.90	d__Bacteria	p__Bacillota_B	c__Dehalobacteriia	o__UBA4068	f__UBA5755	g__Avidehalobacter	s__Unclassified
QH6.bin.97	d__Bacteria	p__Bacillota_A	c__Clostridia	o__Oscillospirales	f__Oscillospiraceae	g__Faecousia	s__Unclassified
QH7.bin.10	d__Bacteria	p__Bacteroidota	c__Bacteroidia	o__Bacteroidales	f__Tannerellaceae	g__Parabacteroides	s__Parabacteroides distasonis
QH7.bin.117	d__Bacteria	p__Bacillota_A	c__Clostridia	o__Oscillospirales	f__Ruminococcaceae	g__Faeciplasma	s__Unclassified
QH7.bin.119	d__Bacteria	p__Bacillota_A	c__Clostridia	o__Christensenellales	f__CAG-74	g__RUG563	s__Unclassified
QH7.bin.122	d__Bacteria	p__Bacillota_A	c__Clostridia	o__Christensenellales	f__CAG-74	g__UBA11524	s__Unclassified
QH7.bin.129	d__Bacteria	p__Bacteroidota	c__Bacteroidia	o__Bacteroidales	f__Muribaculaceae	g__Sodaliphilus	s__Unclassified
QH7.bin.133	d__Bacteria	p__Planctomycetota	c__Planctomycetia	o__Pirellulales	f__Thermoguttaceae	g__RUG369	s__Unclassified
QH7.bin.146	d__Bacteria	p__Bacillota_A	c__Clostridia	o__Lachnospirales	f__Lachnospiraceae	g__Ventrimonas	s__Unclassified
QH7.bin.147	d__Bacteria	p__Bacillota_A	c__Clostridia	o__Oscillospirales	f__CAG-272	g__Avispirillum	s__Unclassified
QH7.bin.154	d__Bacteria	p__Verrucomicrobiota	c__Verrucomicrobiae	o__Verrucomicrobiales	f__Akkermansiaceae	g__Akkermansia	s__Akkermansia muciniphila
QH7.bin.179	d__Bacteria	p__Bacillota_A	c__Clostridia	o__Christensenellales	f__UBA1242	g__UBA11490	s__Unclassified
QH7.bin.19	d__Bacteria	p__Bacillota_A	c__Clostridia	o__Christensenellales	f__CAG-74	g__SFTH01	s__SFTH01 sp017938785
QH7.bin.38	d__Bacteria	p__Bacillota_A	c__Clostridia	o__Christensenellales	f__CAG-74	g__Ventricola	s__Unclassified
QH7.bin.61	d__Bacteria	p__Bacillota_A	c__Clostridia	o__Oscillospirales	f__CAG-272	g__UMGS1696	s__Unclassified
QH7.bin.77	d__Bacteria	p__Bacillota_A	c__Clostridia	o__Christensenellales	f__Borkfalkiaceae	g__Scatosoma	s__Unclassified
QH7.bin.80	d__Bacteria	p__Bacillota_A	c__Clostridia	o__Christensenellales	f__CAG-74	g__UBA2862	s__UBA2862 sp017432405
QH7.bin.81	d__Bacteria	p__Bacillota_A	c__Clostridia	o__Christensenellales	f__CAG-74	g__RUG563	s__Unclassified
QH7.bin.84	d__Bacteria	p__Bacillota_A	c__Clostridia	o__Lachnospirales	f__Anaerotignaceae	g__Anaerotignum	s__Unclassified
QH7.bin.86	d__Bacteria	p__Bacteroidota	c__Bacteroidia	o__Bacteroidales	f__Rikenellaceae	g__Alistipes	s__Unclassified
QH7.bin.88	d__Bacteria	p__Bacillota_A	c__Clostridia	o__Oscillospirales	f__Acutalibacteraceae	g__UBA1417	s__Unclassified
QH8.bin.108	d__Bacteria	p__Bacteroidota	c__Bacteroidia	o__Bacteroidales	f__Bacteroidaceae	g__Phocaeicola	s__Phocaeicola vulgatus
QH8.bin.127	d__Bacteria	p__Bacteroidota	c__Bacteroidia	o__Bacteroidales	f__Rikenellaceae	g__Alistipes	s__Alistipes senegalensis
QH8.bin.129	d__Bacteria	p__Verrucomicrobiota	c__Verrucomicrobiae	o__Opitutales	f__UBA9783	g__Unclassified	s__Unclassified
QH8.bin.130	d__Bacteria	p__Bacillota_A	c__Clostridia	o__Christensenellales	f__Borkfalkiaceae	g__Gallimonas	s__Unclassified
QH8.bin.137	d__Bacteria	p__Bacillota_A	c__Clostridia	o__Oscillospirales	f__Oscillospiraceae	g__Faecousia	s__Unclassified
QH8.bin.58	d__Bacteria	p__Bacillota_A	c__Clostridia	o__Christensenellales	f__CAG-74	g__SFTH01	s__Unclassified
QH8.bin.59	d__Bacteria	p__Pseudomonadota	c__Alphaproteobacteria	o__RF32	f__CAG-239	g__JAFTYO01	s__Unclassified
QH8.bin.68	d__Bacteria	p__Bacillota_A	c__Clostridia	o__Christensenellales	f__CAG-138	g__UBA1685	s__UBA1685 sp002320595
QH8.bin.8	d__Bacteria	p__Bacillota_A	c__Clostridia	o__Christensenellales	f__Borkfalkiaceae	g__Scatosoma	s__Unclassified
QH8.bin.89	d__Bacteria	p__Pseudomonadota	c__Alphaproteobacteria	o__RF32	f__CAG-239	g__CAZU01	s__CAZU01 sp000432275
QH9.bin.101	d__Bacteria	p__Bacteroidota	c__Bacteroidia	o__Bacteroidales	f__Marinifilaceae	g__Odoribacter	s__Odoribacter splanchnicus
QH9.bin.102	d__Bacteria	p__Bacillota	c__Bacilli	o__RF39	f__UBA660	g__Coprosoma	s__Unclassified
QH9.bin.120	d__Bacteria	p__Pseudomonadota	c__Gammaproteobacteria	o__Burkholderiales	f__Burkholderiaceae_A	g__Parasutterella	s__Parasutterella excrementihominis
QH9.bin.123	d__Bacteria	p__Bacillota_A	c__Clostridia	o__Christensenellales	f__CAG-74	g__UBA11524	s__Unclassified
QH9.bin.124	d__Bacteria	p__Bacillota_A	c__Clostridia	o__Lachnospirales	f__Lachnospiraceae	g__Acetatifactor	s__Unclassified
QH9.bin.129	d__Bacteria	p__Bacillota	c__Bacilli	o__ML615J-28	f__CAG-313	g__CAG-313	s__CAG-313 sp000433035
QH9.bin.132	d__Bacteria	p__Bacillota_A	c__Clostridia	o__Christensenellales	f__CAG-74	g__UBA2862	s__UBA2862 sp902764285
QH9.bin.134	d__Bacteria	p__Bacillota_A	c__Clostridia	o__Christensenellales	f__CAG-314	g__SFEB01	s__Unclassified
QH9.bin.139	d__Bacteria	p__Bacillota_A	c__Clostridia	o__Lachnospirales	f__Lachnospiraceae	g__Faecalimonas	s__Unclassified
QH9.bin.14	d__Bacteria	p__Actinomycetota	c__Coriobacteriia	o__Coriobacteriales	f__Eggerthellaceae	g__UBA9715	s__UBA9715 sp902788545
QH9.bin.140	d__Bacteria	p__Bacillota_A	c__Clostridia	o__Lachnospirales	f__Lachnospiraceae	g__RGIG8767	s__Unclassified
QH9.bin.142	d__Bacteria	p__Bacillota_A	c__Clostridia	o__Christensenellales	f__Borkfalkiaceae	g__Scatosoma	s__Unclassified
QH9.bin.149	d__Bacteria	p__Bacteroidota	c__Bacteroidia	o__Bacteroidales	f__Muribaculaceae	g__Muribaculum	s__Unclassified
QH9.bin.151	d__Bacteria	p__Bacillota_A	c__Clostridia	o__Lachnospirales	f__Lachnospiraceae	g__SIG299	s__Unclassified
QH9.bin.156	d__Bacteria	p__Bacillota_A	c__Clostridia	o__Oscillospirales	f__Butyricicoccaceae	g__UBA4644	s__Unclassified
QH9.bin.158	d__Bacteria	p__Bacillota_B	c__Dehalobacteriia	o__UBA7702	f__UBA7702	g__UBA7702	s__Unclassified
QH9.bin.16	d__Bacteria	p__Bacillota_A	c__Clostridia	o__Christensenellales	f__CAG-917	g__RGIG4097	s__RGIG4097 sp017461985
QH9.bin.166	d__Bacteria	p__Bacillota_A	c__Clostridia	o__Christensenellales	f__Borkfalkiaceae	g__UBA1259	s__Unclassified
QH9.bin.177	d__Bacteria	p__Bacillota_A	c__Clostridia	o__TANB77	f__CAG-508	g__CAG-269	s__Unclassified
QH9.bin.182	d__Bacteria	p__Bacillota_A	c__Clostridia	o__Lachnospirales	f__Lachnospiraceae	g__JALENY01	s__Unclassified
QH9.bin.189	d__Bacteria	p__Bacillota_A	c__Clostridia	o__Peptostreptococcales	f__Anaerovoracaceae	g__Lentihominibacter	s__Unclassified
QH9.bin.193	d__Bacteria	p__Bacillota_A	c__Clostridia	o__Oscillospirales	f__CAG-272	g__UMGS1696	s__Unclassified
QH9.bin.24	d__Bacteria	p__Bacillota_A	c__Clostridia	o__RGIG7378	f__RGIG7378	g__RGIG7378	s__Unclassified
QH9.bin.28	d__Bacteria	p__Bacillota_A	c__Clostridia	o__Lachnospirales	f__Lachnospiraceae	g__HGM12587	s__Unclassified
QH9.bin.39	d__Bacteria	p__Actinomycetota	c__Coriobacteriia	o__Coriobacteriales	f__Atopobiaceae	g__UBA1367	s__Unclassified
QH9.bin.42	d__Bacteria	p__Bacillota_A	c__Clostridia	o__Lachnospirales	f__Lachnospiraceae	g__UBA3766	s__UBA3766 sp017622505
QH9.bin.54	d__Bacteria	p__Bacillota_A	c__Clostridia	o__Christensenellales	f__CAG-74	g__Limiplasma	s__Unclassified
QH9.bin.58	d__Bacteria	p__Bacillota_A	c__Clostridia	o__Christensenellales	f__UBA1242	g__Caccovivens	s__Caccovivens sp017621525
QH9.bin.59	d__Bacteria	p__Bacillota_A	c__Clostridia	o__Christensenellales	f__UBA1242	g__RGIG1681	s__Unclassified
QH9.bin.63	d__Bacteria	p__Bacillota_A	c__Clostridia	o__Oscillospirales	f__Ruminococcaceae	g__Ruminococcus	s__Unclassified
QH9.bin.64	d__Bacteria	p__Bacillota_A	c__Clostridia	o__Lachnospirales	f__Lachnospiraceae	g__Choladousia	s__Unclassified
QH9.bin.66	d__Bacteria	p__Bacillota_A	c__Clostridia	o__Oscillospirales	f__Oscillospiraceae	g__Faecousia	s__Unclassified
QH9.bin.67	d__Bacteria	p__Bacillota_A	c__Clostridia	o__Christensenellales	f__CAG-74	g__UBA2862	s__Unclassified
QH9.bin.69	d__Bacteria	p__Bacteroidota	c__Bacteroidia	o__Bacteroidales	f__Marinifilaceae	g__Butyricimonas	s__Butyricimonas virosa
QH9.bin.7	d__Bacteria	p__Bacillota_A	c__Clostridia	o__Oscillospirales	f__Oscillospiraceae	g__Faecousia	s__Unclassified
QH9.bin.72	d__Bacteria	p__Bacillota_A	c__Clostridia	o__Christensenellales	f__UBA1242	g__Caccovivens	s__Unclassified
QH9.bin.75	d__Bacteria	p__Cyanobacteriota	c__Vampirovibrionia	o__Gastranaerophilales	f__Gastranaerophilaceae	g__UBA2813	s__Unclassified
QH9.bin.88	d__Bacteria	p__Bacillota	c__Bacilli	o__Erysipelotrichales	f__Coprobacillaceae	g__MGBC113645	s__Unclassified
QH9.bin.90	d__Bacteria	p__Bacillota_A	c__Clostridia	o__Oscillospirales	f__CAG-272	g__RUG11130	s__Unclassified
QH9.bin.97	d__Bacteria	p__Bacillota_A	c__Clostridia	o__Lachnospirales	f__Lachnospiraceae	g__RGIG5612	s__Unclassified
TP20200812-DBC100_DT2009055323-1_bin.1	d__Bacteria	p__Bacillota_A	c__Clostridia	o__Oscillospirales	f__Acutalibacteraceae	g__Fimenecus	s__Unclassified
TP20200812-DBC100_DT2009055323-1_bin.104	d__Bacteria	p__Bacillota_A	c__Clostridia	o__Oscillospirales	f__Acutalibacteraceae	g__UBA1081	s__Unclassified
TP20200812-DBC100_DT2009055323-1_bin.109	d__Bacteria	p__Bacillota_A	c__Clostridia	o__Lachnospirales	f__Lachnospiraceae	g__Faecalimonas	s__Unclassified
TP20200812-DBC100_DT2009055323-1_bin.111	d__Bacteria	p__Bacillota_B	c__Dehalobacteriia	o__UBA4068	f__UBA5755	g__Avidehalobacter	s__Unclassified
TP20200812-DBC100_DT2009055323-1_bin.114	d__Bacteria	p__Bacillota_A	c__Clostridia	o__Oscillospirales	f__CAG-272	g__RGIG2000	s__Unclassified
TP20200812-DBC100_DT2009055323-1_bin.129	d__Bacteria	p__Bacillota	c__Bacilli	o__RF39	f__UBA660	g__RUG11788	s__Unclassified
TP20200812-DBC100_DT2009055323-1_bin.138	d__Bacteria	p__Bacillota_A	c__Clostridia	o__Oscillospirales	f__CAG-382	g__SFLA01	s__Unclassified
TP20200812-DBC100_DT2009055323-1_bin.150	d__Bacteria	p__Bacteroidota	c__Bacteroidia	o__Bacteroidales	f__UBA932	g__Egerieousia	s__Egerieousia sp017935505
TP20200812-DBC100_DT2009055323-1_bin.153	d__Bacteria	p__Bacteroidota	c__Bacteroidia	o__Bacteroidales	f__Bacteroidaceae	g__Phocaeicola	s__Unclassified
TP20200812-DBC100_DT2009055323-1_bin.158	d__Bacteria	p__Bacteroidota	c__Bacteroidia	o__Bacteroidales	f__Bacteroidaceae	g__Phocaeicola	s__Unclassified
TP20200812-DBC100_DT2009055323-1_bin.17	d__Bacteria	p__Bacillota_A	c__Clostridia	o__Oscillospirales	f__CAG-382	g__UBA1752	s__Unclassified
TP20200812-DBC100_DT2009055323-1_bin.174	d__Bacteria	p__Bacillota	c__Bacilli	o__ML615J-28	f__CAG-313	g__UBA1737	s__Unclassified
TP20200812-DBC100_DT2009055323-1_bin.178	d__Bacteria	p__Verrucomicrobiota	c__Verrucomicrobiae	o__Opitutales	f__UBA9783	g__Unclassified	s__Unclassified
TP20200812-DBC100_DT2009055323-1_bin.189	d__Bacteria	p__Bacteroidota	c__Bacteroidia	o__Bacteroidales	f__Rikenellaceae	g__Alistipes	s__Unclassified
TP20200812-DBC100_DT2009055323-1_bin.41	d__Bacteria	p__Bacillota_A	c__Clostridia	o__Christensenellales	f__UBA1242	g__UBA6345	s__UBA6345 sp017409005
TP20200812-DBC100_DT2009055323-1_bin.45	d__Bacteria	p__Bacillota_A	c__Clostridia	o__Oscillospirales	f__Oscillospiraceae	g__RGIG3566	s__Unclassified
TP20200812-DBC100_DT2009055323-1_bin.46	d__Bacteria	p__Bacillota_A	c__Clostridia	o__RGIG6154	f__RGIG6154	g__RGIG8700	s__Unclassified
TP20200812-DBC100_DT2009055323-1_bin.49	d__Bacteria	p__Bacillota_A	c__Clostridia	o__Oscillospirales	f__Oscillospiraceae	g__Faecousia	s__Unclassified
TP20200812-DBC100_DT2009055323-1_bin.59	d__Bacteria	p__Bacillota_A	c__Clostridia	o__Lachnospirales	f__Lachnospiraceae	g__Acetatifactor	s__Unclassified
TP20200812-DBC100_DT2009055323-1_bin.75	d__Bacteria	p__Bacteroidota	c__Bacteroidia	o__Bacteroidales	f__Paludibacteraceae	g__UBA1723	s__UBA1723 sp002371265
TP20200812-DBC100_DT2009055323-1_bin.76	d__Bacteria	p__Bacillota_A	c__Clostridia	o__Christensenellales	f__Borkfalkiaceae	g__Scatosoma	s__Unclassified
TP20200812-DBC100_DT2009055323-1_bin.89	d__Bacteria	p__Bacillota_A	c__Clostridia	o__Oscillospirales	f__CAG-272	g__SIG672	s__Unclassified
TP20200812-DBC100_DT2009055323-1_bin.9	d__Bacteria	p__Bacillota_A	c__Clostridia	o__Oscillospirales	f__QAKW01	g__RGIG9041	s__Unclassified
TP20200812-DBC101_DT2009055324-1_bin.1	d__Bacteria	p__Bacteroidota	c__Bacteroidia	o__Bacteroidales	f__Bacteroidaceae	g__Mediterranea	s__Mediterranea sp017630035
TP20200812-DBC101_DT2009055324-1_bin.100	d__Bacteria	p__Bacteroidota	c__Bacteroidia	o__Bacteroidales	f__Bacteroidaceae	g__Phocaeicola	s__Unclassified
TP20200812-DBC101_DT2009055324-1_bin.11	d__Bacteria	p__Pseudomonadota	c__Gammaproteobacteria	o__UBA9339	f__UBA9339	g__Unclassified	s__Unclassified
TP20200812-DBC101_DT2009055324-1_bin.110	d__Bacteria	p__Bacillota_A	c__Clostridia	o__Oscillospirales	f__CAG-272	g__HGM12713	s__Unclassified
TP20200812-DBC101_DT2009055324-1_bin.111	d__Bacteria	p__Bacillota_A	c__Clostridia	o__Oscillospirales	f__Acutalibacteraceae	g__UBA737	s__Unclassified
TP20200812-DBC101_DT2009055324-1_bin.118	d__Bacteria	p__Bacillota_A	c__Clostridia	o__Christensenellales	f__Borkfalkiaceae	g__Scatosoma	s__Unclassified
TP20200812-DBC101_DT2009055324-1_bin.121	d__Bacteria	p__Bacteroidota	c__Bacteroidia	o__Bacteroidales	f__Rikenellaceae	g__Alistipes	s__Unclassified
TP20200812-DBC101_DT2009055324-1_bin.123	d__Bacteria	p__Bacillota_A	c__Clostridia	o__Lachnospirales	f__Lachnospiraceae	g__Acetatifactor	s__Unclassified
TP20200812-DBC101_DT2009055324-1_bin.126	d__Bacteria	p__Bacillota_A	c__Clostridia	o__Oscillospirales	f__CAG-272	g__UMGS902	s__Unclassified
TP20200812-DBC101_DT2009055324-1_bin.127	d__Bacteria	p__Bacillota_A	c__Clostridia	o__Christensenellales	f__Borkfalkiaceae	g__UBA10281	s__Unclassified
TP20200812-DBC101_DT2009055324-1_bin.128	d__Bacteria	p__Bacillota_A	c__Clostridia	o__Lachnospirales	f__Lachnospiraceae	g__UBA3766	s__Unclassified
TP20200812-DBC101_DT2009055324-1_bin.133	d__Bacteria	p__Bacillota_A	c__Clostridia	o__Oscillospirales	f__CAG-272	g__SIG673	s__Unclassified
TP20200812-DBC101_DT2009055324-1_bin.148	d__Bacteria	p__Bacillota_A	c__Clostridia	o__TANB77	f__RGIG9151	g__RGIG3495	s__Unclassified
TP20200812-DBC101_DT2009055324-1_bin.152	d__Bacteria	p__Spirochaetota	c__Spirochaetia	o__Treponematales	f__Treponemataceae	g__Treponema_F	s__Unclassified
TP20200812-DBC101_DT2009055324-1_bin.190	d__Bacteria	p__Bacillota_A	c__Clostridia	o__Oscillospirales	f__CAG-272	g__RGIG8775	s__Unclassified
TP20200812-DBC101_DT2009055324-1_bin.193	d__Bacteria	p__Bacillota_A	c__Clostridia	o__Oscillospirales	f__CAG-272	g__CAG-448	s__Unclassified
TP20200812-DBC101_DT2009055324-1_bin.194	d__Bacteria	p__Bacillota_A	c__Clostridia	o__Oscillospirales	f__CAG-272	g__RGIG3947	s__Unclassified
TP20200812-DBC101_DT2009055324-1_bin.198	d__Bacteria	p__Bacillota_A	c__Clostridia	o__Oscillospirales	f__Oscillospiraceae	g__Faecousia	s__Unclassified
TP20200812-DBC101_DT2009055324-1_bin.201	d__Bacteria	p__Bacillota_A	c__Clostridia	o__Lachnospirales	f__Lachnospiraceae	g__CAG-95	s__Unclassified
TP20200812-DBC101_DT2009055324-1_bin.214	d__Bacteria	p__Bacillota_A	c__Clostridia	o__Oscillospirales	f__CAG-272	g__UBA1740	s__Unclassified
TP20200812-DBC101_DT2009055324-1_bin.219	d__Bacteria	p__Bacteroidota	c__Bacteroidia	o__Bacteroidales	f__Rikenellaceae	g__Alistipes	s__Unclassified
TP20200812-DBC101_DT2009055324-1_bin.222	d__Bacteria	p__Bacteroidota	c__Bacteroidia	o__Bacteroidales	f__Bacteroidaceae	g__Phocaeicola	s__Unclassified
TP20200812-DBC101_DT2009055324-1_bin.234	d__Bacteria	p__Bacillota_B	c__Dehalobacteriia	o__UBA4068	f__UBA5755	g__Avidehalobacter	s__Unclassified
TP20200812-DBC101_DT2009055324-1_bin.237	d__Bacteria	p__Bacillota_A	c__Clostridia	o__Oscillospirales	f__Oscillospiraceae	g__Faecousia	s__Unclassified
TP20200812-DBC101_DT2009055324-1_bin.241	d__Bacteria	p__Bacillota_A	c__Clostridia	o__Oscillospirales	f__Oscillospiraceae	g__Faecousia	s__Unclassified
TP20200812-DBC101_DT2009055324-1_bin.26	d__Bacteria	p__Bacteroidota	c__Bacteroidia	o__Bacteroidales	f__UBA932	g__Cryptobacteroides	s__Cryptobacteroides sp017461285
TP20200812-DBC101_DT2009055324-1_bin.266	d__Bacteria	p__Bacillota_A	c__Clostridia	o__UMGS1883	f__UMGS1883	g__UMGS1883	s__Unclassified
TP20200812-DBC101_DT2009055324-1_bin.281	d__Bacteria	p__Bacillota_A	c__Clostridia	o__Oscillospirales	f__CAG-272	g__Unclassified	s__Unclassified
TP20200812-DBC101_DT2009055324-1_bin.299	d__Bacteria	p__Bacillota_A	c__Clostridia	o__UMGS1883	f__UMGS1883	g__UMGS1883	s__Unclassified
TP20200812-DBC101_DT2009055324-1_bin.329	d__Bacteria	p__Bacillota_A	c__Clostridia	o__Monoglobales	f__Monoglobaceae	g__UMGS1820	s__Unclassified
TP20200812-DBC101_DT2009055324-1_bin.33	d__Bacteria	p__Bacteroidota	c__Bacteroidia	o__Bacteroidales	f__Rikenellaceae	g__Alistipes	s__Unclassified
TP20200812-DBC101_DT2009055324-1_bin.330	d__Bacteria	p__Bacteroidota	c__Bacteroidia	o__Bacteroidales	f__Rikenellaceae	g__Alistipes	s__Unclassified
TP20200812-DBC101_DT2009055324-1_bin.35	d__Bacteria	p__Bacillota_A	c__Clostridia	o__Oscillospirales	f__CAG-272	g__Unclassified	s__Unclassified
TP20200812-DBC101_DT2009055324-1_bin.4	d__Bacteria	p__Bacteroidota	c__Bacteroidia	o__Bacteroidales	f__Rikenellaceae	g__Alistipes	s__Unclassified
TP20200812-DBC101_DT2009055324-1_bin.47	d__Bacteria	p__Bacillota_A	c__Clostridia	o__Oscillospirales	f__CAG-272	g__RUG12395	s__Unclassified
TP20200812-DBC101_DT2009055324-1_bin.58	d__Bacteria	p__Bacillota_A	c__Clostridia	o__Oscillospirales	f__CAG-272	g__CAG-390	s__Unclassified
TP20200812-DBC101_DT2009055324-1_bin.60	d__Bacteria	p__Bacillota_A	c__Clostridia	o__Oscillospirales	f__CAG-272	g__CAG-448	s__Unclassified
TP20200812-DBC101_DT2009055324-1_bin.64	d__Bacteria	p__Bacillota_A	c__Clostridia	o__Oscillospirales	f__CAG-272	g__UMGS731	s__Unclassified
TP20200812-DBC101_DT2009055324-1_bin.72	d__Bacteria	p__Bacillota_A	c__Clostridia	o__UMGS1883	f__UMGS1883	g__UMGS1883	s__Unclassified
TP20200812-DBC101_DT2009055324-1_bin.73	d__Bacteria	p__Bacillota_A	c__Clostridia	o__Oscillospirales	f__Oscillospiraceae	g__Faecousia	s__Unclassified
TP20200812-DBC101_DT2009055324-1_bin.79	d__Bacteria	p__Bacillota_A	c__Clostridia	o__Christensenellales	f__Borkfalkiaceae	g__Scatosoma	s__Unclassified
TP20200812-DBC101_DT2009055324-1_bin.89	d__Bacteria	p__Bacteroidota	c__Bacteroidia	o__Bacteroidales	f__UBA932	g__Cryptobacteroides	s__Unclassified
TP20200812-DBC101_DT2009055324-1_bin.90	d__Bacteria	p__Bacillota_A	c__Clostridia	o__Christensenellales	f__Borkfalkiaceae	g__UBA1259	s__Unclassified
TP20200812-DBC101_DT2009055324-1_bin.92	d__Bacteria	p__Bacteroidota	c__Bacteroidia	o__Bacteroidales	f__Rikenellaceae	g__Alistipes	s__Unclassified
TP20200812-DBC101_DT2009055324-1_bin.95	d__Bacteria	p__Bacillota_A	c__Clostridia	o__Oscillospirales	f__Acutalibacteraceae	g__Unclassified	s__Unclassified
TP20200812-DBC101_DT2009055324-1_bin.99	d__Bacteria	p__Bacillota_A	c__Clostridia	o__HGM11514	f__HGM11514	g__SIG438	s__Unclassified
TP20200812-DBC102_DT2009055325-1_bin.100	d__Bacteria	p__Bacillota_A	c__Clostridia	o__Christensenellales	f__Borkfalkiaceae	g__Scatosoma	s__Unclassified
TP20200812-DBC102_DT2009055325-1_bin.109	d__Bacteria	p__Bacillota_A	c__Clostridia	o__Oscillospirales	f__CAG-272	g__RGIG8775	s__Unclassified
TP20200812-DBC102_DT2009055325-1_bin.119	d__Bacteria	p__Bacillota_A	c__Clostridia	o__Christensenellales	f__Borkfalkiaceae	g__Gallimonas	s__Unclassified
TP20200812-DBC102_DT2009055325-1_bin.124	d__Bacteria	p__Bacteroidota	c__Bacteroidia	o__Bacteroidales	f__Bacteroidaceae	g__UBA1189	s__Unclassified
TP20200812-DBC102_DT2009055325-1_bin.134	d__Bacteria	p__Bacteroidota	c__Bacteroidia	o__Bacteroidales	f__Bacteroidaceae	g__Phocaeicola	s__Unclassified
TP20200812-DBC102_DT2009055325-1_bin.140	d__Bacteria	p__Bacteroidota	c__Bacteroidia	o__Bacteroidales	f__Rikenellaceae	g__Tidjanibacter	s__Unclassified
TP20200812-DBC102_DT2009055325-1_bin.143	d__Bacteria	p__Bacteroidota	c__Bacteroidia	o__Bacteroidales	f__UBA932	g__Cryptobacteroides	s__Unclassified
TP20200812-DBC102_DT2009055325-1_bin.144	d__Bacteria	p__Bacteroidota	c__Bacteroidia	o__Bacteroidales	f__UBA932	g__Cryptobacteroides	s__Unclassified
TP20200812-DBC102_DT2009055325-1_bin.156	d__Bacteria	p__Bacillota_A	c__Clostridia	o__UMGS1883	f__UMGS1883	g__UMGS1883	s__Unclassified
TP20200812-DBC102_DT2009055325-1_bin.157	d__Bacteria	p__Bacillota_A	c__Clostridia	o__UMGS1810	f__UMGS1810	g__RGIG8748	s__Unclassified
TP20200812-DBC102_DT2009055325-1_bin.175	d__Bacteria	p__Bacillota_A	c__Clostridia	o__Oscillospirales	f__JAAYXM01	g__SIG480	s__Unclassified
TP20200812-DBC102_DT2009055325-1_bin.176	d__Bacteria	p__Bacillota_A	c__Clostridia	o__Oscillospirales	f__CAG-272	g__UMGS1865	s__Unclassified
TP20200812-DBC102_DT2009055325-1_bin.185	d__Bacteria	p__Bacillota_A	c__Clostridia	o__Oscillospirales	f__Acutalibacteraceae	g__DTU089	s__Unclassified
TP20200812-DBC102_DT2009055325-1_bin.189	d__Bacteria	p__Bacillota_A	c__Clostridia	o__UMGS1883	f__UMGS1883	g__UMGS1883	s__Unclassified
TP20200812-DBC102_DT2009055325-1_bin.212	d__Bacteria	p__Bacillota_A	c__Clostridia	o__Oscillospirales	f__CAG-272	g__SIG644	s__Unclassified
TP20200812-DBC102_DT2009055325-1_bin.22	d__Bacteria	p__Bacillota_A	c__Clostridia	o__Oscillospirales	f__Acutalibacteraceae	g__UBA5905	s__Unclassified
TP20200812-DBC102_DT2009055325-1_bin.221	d__Bacteria	p__Bacteroidota	c__Bacteroidia	o__Bacteroidales	f__UBA932	g__Cryptobacteroides	s__Cryptobacteroides sp017938925
TP20200812-DBC102_DT2009055325-1_bin.234	d__Bacteria	p__Bacillota_A	c__Clostridia	o__UMGS1883	f__UMGS1883	g__UMGS1883	s__Unclassified
TP20200812-DBC102_DT2009055325-1_bin.246	d__Bacteria	p__Bacillota_A	c__Clostridia	o__Oscillospirales	f__Oscillospiraceae	g__RGIG7114	s__Unclassified
TP20200812-DBC102_DT2009055325-1_bin.248	d__Bacteria	p__Bacillota_A	c__Clostridia	o__Oscillospirales	f__CAG-272	g__CAKSIP01	s__Unclassified
TP20200812-DBC102_DT2009055325-1_bin.250	d__Bacteria	p__Bacteroidota	c__Bacteroidia	o__Bacteroidales	f__UBA932	g__Cryptobacteroides	s__Unclassified
TP20200812-DBC102_DT2009055325-1_bin.252	d__Bacteria	p__Bacillota	c__Bacilli	o__ML615J-28	f__CAG-698	g__CAKOMG01	s__Unclassified
TP20200812-DBC102_DT2009055325-1_bin.264	d__Bacteria	p__Bacillota_A	c__Clostridia	o__Oscillospirales	f__Oscillospiraceae	g__Faecousia	s__Unclassified
TP20200812-DBC102_DT2009055325-1_bin.279	d__Bacteria	p__Bacillota_A	c__Clostridia	o__Oscillospirales	f__CAG-382	g__UBA1752	s__Unclassified
TP20200812-DBC102_DT2009055325-1_bin.282	d__Bacteria	p__Bacillota_A	c__Clostridia	o__UBA1381	f__UBA1381	g__Unclassified	s__Unclassified
TP20200812-DBC102_DT2009055325-1_bin.284	d__Bacteria	p__Bacteroidota	c__Bacteroidia	o__Bacteroidales	f__UBA932	g__Cryptobacteroides	s__Unclassified
TP20200812-DBC102_DT2009055325-1_bin.5	d__Bacteria	p__Bacteroidota	c__Bacteroidia	o__Bacteroidales	f__Bacteroidaceae	g__Phocaeicola	s__Unclassified
TP20200812-DBC102_DT2009055325-1_bin.63	d__Bacteria	p__Bacillota_A	c__Clostridia	o__Monoglobales	f__Monoglobaceae	g__SIG440	s__Unclassified
TP20200812-DBC102_DT2009055325-1_bin.67	d__Bacteria	p__Bacillota_A	c__Clostridia	o__Oscillospirales	f__Acutalibacteraceae	g__UBA5905	s__Unclassified
TP20200812-DBC102_DT2009055325-1_bin.7	d__Bacteria	p__Bacillota_A	c__Clostridia	o__Oscillospirales	f__Oscillospiraceae	g__Faecousia	s__Unclassified
TP20200812-DBC102_DT2009055325-1_bin.78	d__Bacteria	p__Bacteroidota	c__Bacteroidia	o__Bacteroidales	f__UBA932	g__Cryptobacteroides	s__Unclassified
TP20200812-DBC102_DT2009055325-1_bin.86	d__Bacteria	p__Bacillota_A	c__Clostridia	o__Oscillospirales	f__Oscillospiraceae	g__Faecousia	s__Unclassified
TP20200812-DBC102_DT2009055325-1_bin.96	d__Bacteria	p__Bacillota_A	c__Clostridia	o__Oscillospirales	f__Acutalibacteraceae	g__UBA737	s__Unclassified
TP20200812-DBC103_DT2009055326-1_bin.100	d__Bacteria	p__Bacillota_A	c__Clostridia	o__Oscillospirales	f__CAG-272	g__UMGS1696	s__Unclassified
TP20200812-DBC103_DT2009055326-1_bin.104	d__Bacteria	p__Bacillota_A	c__Clostridia	o__Lachnospirales	f__Lachnospiraceae	g__CAG-510	s__Unclassified
TP20200812-DBC103_DT2009055326-1_bin.107	d__Bacteria	p__Bacillota_A	c__Clostridia	o__Oscillospirales	f__CAG-272	g__UMGS1865	s__Unclassified
TP20200812-DBC103_DT2009055326-1_bin.111	d__Bacteria	p__Bacillota_A	c__Clostridia	o__Oscillospirales	f__CAG-272	g__CAG-448	s__Unclassified
TP20200812-DBC103_DT2009055326-1_bin.13	d__Bacteria	p__Bacillota_A	c__Clostridia	o__Oscillospirales	f__CAG-272	g__RGIG2000	s__Unclassified
TP20200812-DBC103_DT2009055326-1_bin.135	d__Bacteria	p__Bacteroidota	c__Bacteroidia	o__Bacteroidales	f__Rikenellaceae	g__Alistipes	s__Unclassified
TP20200812-DBC103_DT2009055326-1_bin.16	d__Bacteria	p__Bacillota_A	c__Clostridia	o__Christensenellales	f__RUG350	g__RGIG2224	s__Unclassified
TP20200812-DBC103_DT2009055326-1_bin.172	d__Bacteria	p__Bacillota_A	c__Clostridia	o__Oscillospirales	f__Oscillospiraceae	g__Faecousia	s__Unclassified
TP20200812-DBC103_DT2009055326-1_bin.18	d__Bacteria	p__Bacteroidota	c__Bacteroidia	o__Bacteroidales	f__Rikenellaceae	g__UBA940	s__UBA940 sp017936385
TP20200812-DBC103_DT2009055326-1_bin.198	d__Bacteria	p__Bacillota_A	c__Clostridia	o__Oscillospirales	f__Oscillospiraceae	g__Faecousia	s__Unclassified
TP20200812-DBC103_DT2009055326-1_bin.210	d__Bacteria	p__Bacillota_A	c__Clostridia	o__Oscillospirales	f__CAG-272	g__Firm-07	s__Unclassified
TP20200812-DBC103_DT2009055326-1_bin.212	d__Bacteria	p__Bacteroidota	c__Bacteroidia	o__Bacteroidales	f__Rikenellaceae	g__Alistipes	s__Alistipes sp015059865
TP20200812-DBC103_DT2009055326-1_bin.222	d__Bacteria	p__Bacillota_A	c__Clostridia	o__Oscillospirales	f__Butyricicoccaceae	g__UBA4644	s__Unclassified
TP20200812-DBC103_DT2009055326-1_bin.223	d__Bacteria	p__Bacillota_A	c__Clostridia	o__Oscillospirales	f__CAG-272	g__CAG-448	s__Unclassified
TP20200812-DBC103_DT2009055326-1_bin.227	d__Bacteria	p__Bacteroidota	c__Bacteroidia	o__Bacteroidales	f__Bacteroidaceae	g__HGM04593	s__Unclassified
TP20200812-DBC103_DT2009055326-1_bin.228	d__Bacteria	p__Bacteroidota	c__Bacteroidia	o__Bacteroidales	f__Bacteroidaceae	g__HGM04593	s__HGM04593 sp017398805
TP20200812-DBC103_DT2009055326-1_bin.269	d__Bacteria	p__Bacillota_A	c__Clostridia	o__Oscillospirales	f__CAG-272	g__SIG673	s__Unclassified
TP20200812-DBC103_DT2009055326-1_bin.271	d__Bacteria	p__Bacillota_A	c__Clostridia	o__Christensenellales	f__Borkfalkiaceae	g__UBA1259	s__Unclassified
TP20200812-DBC103_DT2009055326-1_bin.277	d__Bacteria	p__Bacillota_A	c__Clostridia	o__Oscillospirales	f__Ruminococcaceae	g__Ruminococcus	s__Unclassified
TP20200812-DBC103_DT2009055326-1_bin.280	d__Bacteria	p__Bacillota_A	c__Clostridia	o__Oscillospirales	f__CAG-272	g__SIG673	s__Unclassified
TP20200812-DBC103_DT2009055326-1_bin.281	d__Bacteria	p__Bacteroidota	c__Bacteroidia	o__Bacteroidales	f__Bacteroidaceae	g__UBA1189	s__UBA1189 sp017622495
TP20200812-DBC103_DT2009055326-1_bin.286	d__Bacteria	p__Bacillota_A	c__Clostridia	o__Oscillospirales	f__CAG-272	g__HGM12713	s__Unclassified
TP20200812-DBC103_DT2009055326-1_bin.298	d__Bacteria	p__Bacillota	c__Bacilli	o__RFN20	f__UBA1709	g__DUOZ01	s__Unclassified
TP20200812-DBC103_DT2009055326-1_bin.324	d__Bacteria	p__Bacillota_A	c__Clostridia	o__Christensenellales	f__Borkfalkiaceae	g__Scatosoma	s__Unclassified
TP20200812-DBC103_DT2009055326-1_bin.328	d__Bacteria	p__Bacillota_A	c__Clostridia	o__Oscillospirales	f__CAG-272	g__RGIG2000	s__Unclassified
TP20200812-DBC103_DT2009055326-1_bin.337	d__Bacteria	p__Bacteroidota	c__Bacteroidia	o__Bacteroidales	f__G3-4614	g__Caccoplasma	s__Caccoplasma sp015061035
TP20200812-DBC103_DT2009055326-1_bin.347	d__Bacteria	p__Bacillota_A	c__Clostridia	o__Oscillospirales	f__Oscillospiraceae	g__Faecousia	s__Unclassified
TP20200812-DBC103_DT2009055326-1_bin.35	d__Bacteria	p__Bacteroidota	c__Bacteroidia	o__Bacteroidales	f__Bacteroidaceae	g__Phocaeicola_A	s__Phocaeicola_A sp017416805
TP20200812-DBC103_DT2009055326-1_bin.4	d__Bacteria	p__Bacillota_A	c__Clostridia	o__UBA1381	f__UBA1381	g__RGIG9115	s__Unclassified
TP20200812-DBC103_DT2009055326-1_bin.45	d__Bacteria	p__Bacillota_A	c__Clostridia	o__Lachnospirales	f__Lachnospiraceae	g__Acetatifactor	s__Unclassified
TP20200812-DBC103_DT2009055326-1_bin.49	d__Bacteria	p__Bacillota_A	c__Clostridia	o__Oscillospirales	f__CAG-272	g__UBA1740	s__Unclassified
TP20200812-DBC103_DT2009055326-1_bin.5	d__Bacteria	p__Bacillota_A	c__Clostridia	o__Christensenellales	f__Borkfalkiaceae	g__Scatosoma	s__Unclassified
TP20200812-DBC103_DT2009055326-1_bin.6	d__Bacteria	p__Verrucomicrobiota	c__Verrucomicrobiae	o__Verrucomicrobiales	f__Akkermansiaceae	g__Akkermansia	s__Unclassified
TP20200812-DBC103_DT2009055326-1_bin.7	d__Bacteria	p__Bacillota_A	c__Clostridia	o__Christensenellales	f__Borkfalkiaceae	g__UBA1259	s__Unclassified
TP20200812-DBC103_DT2009055326-1_bin.70	d__Bacteria	p__Bacteroidota	c__Bacteroidia	o__Bacteroidales	f__Rikenellaceae	g__Alistipes	s__Alistipes sp015059875
TP20200812-DBC103_DT2009055326-1_bin.8	d__Bacteria	p__Bacillota_A	c__Clostridia	o__Oscillospirales	f__CAG-272	g__SIG644	s__Unclassified
TP20200812-DBC103_DT2009055326-1_bin.83	d__Bacteria	p__Bacteroidota	c__Bacteroidia	o__Bacteroidales	f__UBA932	g__Cryptobacteroides	s__Unclassified
TP20200812-DBC103_DT2009055326-1_bin.84	d__Bacteria	p__Bacillota_A	c__Clostridia	o__Christensenellales	f__Borkfalkiaceae	g__UBA1259	s__Unclassified
TP20200812-DBC103_DT2009055326-1_bin.92	d__Bacteria	p__Bacillota_A	c__Clostridia	o__Oscillospirales	f__CAG-272	g__HGM12713	s__Unclassified
TP20200812-DBC103_DT2009055326-1_bin.94	d__Bacteria	p__Bacteroidota	c__Bacteroidia	o__Bacteroidales	f__Bacteroidaceae	g__HGM04593	s__HGM04593 sp015060885
TP20200812-DBC103_DT2009055326-1_bin.99	d__Bacteria	p__Bacillota_A	c__Clostridia	o__Oscillospirales	f__CAG-272	g__CAG-448	s__Unclassified
TP20200812-DBC105_DT2009055328-1_bin.105	d__Bacteria	p__Bacillota_A	c__Clostridia	o__Christensenellales	f__DUVY01	g__Unclassified	s__Unclassified
TP20200812-DBC105_DT2009055328-1_bin.124	d__Bacteria	p__Bacteroidota	c__Bacteroidia	o__Bacteroidales	f__Rikenellaceae	g__UBA940	s__Unclassified
TP20200812-DBC105_DT2009055328-1_bin.131	d__Bacteria	p__Pseudomonadota	c__Alphaproteobacteria	o__Rs-D84	f__Rs-D84	g__Enterousia	s__Unclassified
TP20200812-DBC105_DT2009055328-1_bin.151	d__Bacteria	p__Bacteroidota	c__Bacteroidia	o__Bacteroidales	f__UBA932	g__Cryptobacteroides	s__Unclassified
TP20200812-DBC105_DT2009055328-1_bin.16	d__Bacteria	p__Bacillota_A	c__Clostridia	o__Oscillospirales	f__Ruminococcaceae	g__RGIG9114	s__Unclassified
TP20200812-DBC105_DT2009055328-1_bin.165	d__Bacteria	p__Actinomycetota	c__Actinomycetia	o__Actinomycetales	f__Microbacteriaceae	g__Microbacterium	s__Microbacterium sp024623565
TP20200812-DBC105_DT2009055328-1_bin.178	d__Bacteria	p__Bacillota_A	c__Clostridia	o__Oscillospirales	f__CAG-272	g__CAG-272	s__Unclassified
TP20200812-DBC105_DT2009055328-1_bin.19	d__Bacteria	p__Bacteroidota	c__Bacteroidia	o__Bacteroidales	f__UBA932	g__Cryptobacteroides	s__Cryptobacteroides sp017556765
TP20200812-DBC105_DT2009055328-1_bin.205	d__Bacteria	p__Bacteroidota	c__Bacteroidia	o__Bacteroidales	f__Rikenellaceae	g__Alistipes	s__Unclassified
TP20200812-DBC105_DT2009055328-1_bin.206	d__Bacteria	p__Bacillota_A	c__Clostridia	o__Oscillospirales	f__Acutalibacteraceae	g__UBA5905	s__Unclassified
TP20200812-DBC105_DT2009055328-1_bin.224	d__Bacteria	p__Bacillota_A	c__Clostridia	o__Oscillospirales	f__CAG-272	g__UBA1740	s__Unclassified
TP20200812-DBC105_DT2009055328-1_bin.23	d__Bacteria	p__Bacillota_A	c__Clostridia	o__Oscillospirales	f__CAG-272	g__UBA1740	s__Unclassified
TP20200812-DBC105_DT2009055328-1_bin.249	d__Bacteria	p__Bacillota_A	c__Clostridia	o__Christensenellales	f__Borkfalkiaceae	g__Scatosoma	s__Unclassified
TP20200812-DBC105_DT2009055328-1_bin.260	d__Bacteria	p__Bacillota_A	c__Clostridia	o__Oscillospirales	f__Acutalibacteraceae	g__RGIG6098	s__Unclassified
TP20200812-DBC105_DT2009055328-1_bin.269	d__Bacteria	p__Bacteroidota	c__Bacteroidia	o__Bacteroidales	f__Rikenellaceae	g__Alistipes	s__Alistipes sp017465605
TP20200812-DBC105_DT2009055328-1_bin.275	d__Bacteria	p__Bacteroidota	c__Bacteroidia	o__Bacteroidales	f__Muribaculaceae	g__CAG-485	s__Unclassified
TP20200812-DBC105_DT2009055328-1_bin.28	d__Bacteria	p__Bacillota_A	c__Clostridia	o__Oscillospirales	f__QAKW01	g__QAKW01	s__Unclassified
TP20200812-DBC105_DT2009055328-1_bin.290	d__Bacteria	p__Bacillota_A	c__Clostridia	o__Oscillospirales	f__Acutalibacteraceae	g__UBA5905	s__Unclassified
TP20200812-DBC105_DT2009055328-1_bin.295	d__Bacteria	p__Bacteroidota	c__Bacteroidia	o__Bacteroidales	f__UBA932	g__Cryptobacteroides	s__Unclassified
TP20200812-DBC105_DT2009055328-1_bin.315	d__Bacteria	p__Bacillota_A	c__Clostridia	o__Oscillospirales	f__Oscillospiraceae	g__RGIG7114	s__Unclassified
TP20200812-DBC105_DT2009055328-1_bin.317	d__Bacteria	p__Bacillota_A	c__Clostridia	o__Christensenellales	f__Borkfalkiaceae	g__Scatosoma	s__Unclassified
TP20200812-DBC105_DT2009055328-1_bin.326	d__Bacteria	p__Bacillota_A	c__Clostridia	o__Oscillospirales	f__Ruminococcaceae	g__UBA11540	s__Unclassified
TP20200812-DBC105_DT2009055328-1_bin.332	d__Bacteria	p__Bacteroidota	c__Bacteroidia	o__Bacteroidales	f__Rikenellaceae	g__Alistipes	s__Alistipes sp015059805
TP20200812-DBC105_DT2009055328-1_bin.337	d__Bacteria	p__Bacillota_A	c__Clostridia	o__Oscillospirales	f__Acutalibacteraceae	g__SFWF01	s__Unclassified
TP20200812-DBC105_DT2009055328-1_bin.349	d__Bacteria	p__Bacteroidota	c__Bacteroidia	o__Bacteroidales	f__Bacteroidaceae	g__Phocaeicola	s__Unclassified
TP20200812-DBC105_DT2009055328-1_bin.350	d__Bacteria	p__Bacteroidota	c__Bacteroidia	o__Bacteroidales	f__Bacteroidaceae	g__UBA1189	s__Unclassified
TP20200812-DBC105_DT2009055328-1_bin.42	d__Bacteria	p__Bacillota_A	c__Clostridia	o__Oscillospirales	f__CAG-272	g__HGM12713	s__Unclassified
TP20200812-DBC105_DT2009055328-1_bin.48	d__Bacteria	p__Bacteroidota	c__Bacteroidia	o__Bacteroidales	f__UBA932	g__Egerieousia	s__Unclassified
TP20200812-DBC105_DT2009055328-1_bin.6	d__Bacteria	p__Bacillota_A	c__Clostridia	o__Oscillospirales	f__Acutalibacteraceae	g__UBA737	s__Unclassified
TP20200812-DBC105_DT2009055328-1_bin.73	d__Bacteria	p__Bacillota	c__Bacilli	o__Bacillales	f__Planococcaceae	g__Psychrobacillus	s__Unclassified
TP20200812-DBC105_DT2009055328-1_bin.92	d__Bacteria	p__Bacteroidota	c__Bacteroidia	o__Bacteroidales	f__Rikenellaceae	g__Alistipes	s__Unclassified
TP20200812-DBC105_DT2009055328-1_bin.96	d__Bacteria	p__Bacillota	c__Bacilli	o__ML615J-28	f__CAG-313	g__HGM10611	s__Unclassified
TP20200812-DBC105_DT2009055328-1_bin.97	d__Bacteria	p__Bacillota_A	c__Clostridia	o__Oscillospirales	f__Oscillospiraceae	g__Faecousia	s__Unclassified
TP20200812-DBC17_DT2009055240-1_bin.113	d__Bacteria	p__Verrucomicrobiota	c__Verrucomicrobiae	o__Opitutales	f__UBA9783	g__Unclassified	s__Unclassified
TP20200812-DBC17_DT2009055240-1_bin.117	d__Bacteria	p__Bacteroidota	c__Bacteroidia	o__Bacteroidales	f__Bacteroidaceae	g__HGM04593	s__HGM04593 sp015060885
TP20200812-DBC17_DT2009055240-1_bin.123	d__Bacteria	p__Bacillota_A	c__Clostridia	o__Oscillospirales	f__CAG-272	g__Firm-07	s__Unclassified
TP20200812-DBC17_DT2009055240-1_bin.124	d__Bacteria	p__Bacteroidota	c__Bacteroidia	o__Bacteroidales	f__Bacteroidaceae	g__Phocaeicola	s__Unclassified
TP20200812-DBC17_DT2009055240-1_bin.13	d__Bacteria	p__Bacteroidota	c__Bacteroidia	o__Bacteroidales	f__Bacteroidaceae	g__HGM04593	s__HGM04593 sp015060905
TP20200812-DBC17_DT2009055240-1_bin.130	d__Bacteria	p__Bacteroidota	c__Bacteroidia	o__Bacteroidales	f__Marinifilaceae	g__Odoribacter	s__Unclassified
TP20200812-DBC17_DT2009055240-1_bin.134	d__Bacteria	p__Bacillota_A	c__Clostridia	o__Oscillospirales	f__Acutalibacteraceae	g__UBA737	s__Unclassified
TP20200812-DBC17_DT2009055240-1_bin.141	d__Bacteria	p__Bacteroidota	c__Bacteroidia	o__Bacteroidales	f__Rikenellaceae	g__Alistipes	s__Alistipes sp017437045
TP20200812-DBC17_DT2009055240-1_bin.142	d__Bacteria	p__Bacillota_A	c__Clostridia	o__Christensenellales	f__Borkfalkiaceae	g__Scatosoma	s__Unclassified
TP20200812-DBC17_DT2009055240-1_bin.148	d__Bacteria	p__Bacillota_A	c__Clostridia	o__UMGS1840	f__HGM11507	g__Unclassified	s__Unclassified
TP20200812-DBC17_DT2009055240-1_bin.159	d__Bacteria	p__Bacteroidota	c__Bacteroidia	o__Bacteroidales	f__UBA932	g__Cryptobacteroides	s__Cryptobacteroides sp017461285
TP20200812-DBC17_DT2009055240-1_bin.160	d__Bacteria	p__Bacteroidota	c__Bacteroidia	o__Bacteroidales	f__G3-4614	g__Caccoplasma	s__Caccoplasma sp015061035
TP20200812-DBC17_DT2009055240-1_bin.169	d__Bacteria	p__Bacillota_A	c__Clostridia	o__Christensenellales	f__Borkfalkiaceae	g__UBA1259	s__Unclassified
TP20200812-DBC17_DT2009055240-1_bin.172	d__Bacteria	p__Bacillota_A	c__Clostridia	o__Oscillospirales	f__CAG-382	g__UBA1752	s__Unclassified
TP20200812-DBC17_DT2009055240-1_bin.182	d__Bacteria	p__Verrucomicrobiota	c__Lentisphaeria	o__Victivallales	f__Victivallaceae	g__SIG78	s__SIG78 sp015061885
TP20200812-DBC17_DT2009055240-1_bin.189	d__Bacteria	p__Bacillota_A	c__Clostridia	o__Christensenellales	f__RUG350	g__RGIG2224	s__Unclassified
TP20200812-DBC17_DT2009055240-1_bin.195	d__Bacteria	p__Bacillota_A	c__Clostridia	o__Oscillospirales	f__CAG-272	g__QALR01	s__Unclassified
TP20200812-DBC17_DT2009055240-1_bin.200	d__Bacteria	p__Bacillota_A	c__Clostridia	o__Oscillospirales	f__Acutalibacteraceae	g__DTU089	s__Unclassified
TP20200812-DBC17_DT2009055240-1_bin.211	d__Bacteria	p__Bacillota_A	c__Clostridia	o__Christensenellales	f__Borkfalkiaceae	g__UBA4675	s__Unclassified
TP20200812-DBC17_DT2009055240-1_bin.217	d__Bacteria	p__Bacillota_A	c__Clostridia	o__Christensenellales	f__Borkfalkiaceae	g__Scatosoma	s__Unclassified
TP20200812-DBC17_DT2009055240-1_bin.227	d__Bacteria	p__Bacillota_C	c__Negativicutes	o__Acidaminococcales	f__Acidaminococcaceae	g__JAHHUH01	s__Unclassified
TP20200812-DBC17_DT2009055240-1_bin.236	d__Bacteria	p__Bacteroidota	c__Bacteroidia	o__Bacteroidales	f__Barnesiellaceae	g__Barnesiella_A	s__Unclassified
TP20200812-DBC17_DT2009055240-1_bin.239	d__Bacteria	p__Bacillota_A	c__Clostridia	o__Oscillospirales	f__Ruminococcaceae	g__UBA3855	s__Unclassified
TP20200812-DBC17_DT2009055240-1_bin.24	d__Bacteria	p__Bacillota_A	c__Clostridia	o__Oscillospirales	f__CAG-272	g__CAKSIP01	s__Unclassified
TP20200812-DBC17_DT2009055240-1_bin.241	d__Bacteria	p__Bacillota_A	c__Clostridia	o__Oscillospirales	f__Acutalibacteraceae	g__UBA737	s__Unclassified
TP20200812-DBC17_DT2009055240-1_bin.258	d__Bacteria	p__Bacteroidota	c__Bacteroidia	o__Bacteroidales	f__Rikenellaceae	g__Alistipes	s__Unclassified
TP20200812-DBC17_DT2009055240-1_bin.26	d__Bacteria	p__Bacillota_A	c__Clostridia	o__Oscillospirales	f__CAG-272	g__HGM12713	s__Unclassified
TP20200812-DBC17_DT2009055240-1_bin.262	d__Bacteria	p__Bacillota_A	c__Clostridia	o__Oscillospirales	f__SIG627	g__RGIG5579	s__Unclassified
TP20200812-DBC17_DT2009055240-1_bin.272	d__Bacteria	p__Bacillota_A	c__Clostridia	o__Oscillospirales	f__CAG-272	g__UBA1740	s__Unclassified
TP20200812-DBC17_DT2009055240-1_bin.278	d__Bacteria	p__Bacillota_A	c__Clostridia	o__Oscillospirales	f__CAG-272	g__Unclassified	s__Unclassified
TP20200812-DBC17_DT2009055240-1_bin.286	d__Bacteria	p__Bacteroidota	c__Bacteroidia	o__Bacteroidales	f__Bacteroidaceae	g__Phocaeicola_A	s__Unclassified
TP20200812-DBC17_DT2009055240-1_bin.3	d__Bacteria	p__Bacteroidota	c__Bacteroidia	o__Bacteroidales	f__Rikenellaceae	g__Alistipes	s__Unclassified
TP20200812-DBC17_DT2009055240-1_bin.339	d__Bacteria	p__Bacillota_A	c__Clostridia	o__Oscillospirales	f__CAG-272	g__UBA1740	s__Unclassified
TP20200812-DBC17_DT2009055240-1_bin.34	d__Bacteria	p__Bacillota_A	c__Clostridia	o__Christensenellales	f__UBA1242	g__Caccovivens	s__Unclassified
TP20200812-DBC17_DT2009055240-1_bin.341	d__Bacteria	p__Bacillota_A	c__Clostridia	o__Oscillospirales	f__CAG-272	g__Flemingibacterium	s__Unclassified
TP20200812-DBC17_DT2009055240-1_bin.347	d__Bacteria	p__Bacillota_A	c__Clostridia	o__Lachnospirales	f__Lachnospiraceae	g__UBA3766	s__Unclassified
TP20200812-DBC17_DT2009055240-1_bin.348	d__Bacteria	p__Bacillota_A	c__Clostridia	o__UMGS1883	f__UMGS1883	g__UMGS1883	s__Unclassified
TP20200812-DBC17_DT2009055240-1_bin.55	d__Bacteria	p__Bacillota_A	c__Clostridia	o__Oscillospirales	f__CAG-272	g__RGIG4608	s__Unclassified
TP20200812-DBC17_DT2009055240-1_bin.58	d__Bacteria	p__Bacillota_A	c__Clostridia	o__Oscillospirales	f__Oscillospiraceae	g__Faecousia	s__Unclassified
TP20200812-DBC17_DT2009055240-1_bin.61	d__Bacteria	p__Bacillota_A	c__Clostridia	o__Oscillospirales	f__Oscillospiraceae	g__Faecousia	s__Unclassified
TP20200812-DBC17_DT2009055240-1_bin.62	d__Bacteria	p__Bacillota	c__Bacilli	o__ML615J-28	f__CAG-313	g__CAG-313	s__Unclassified
TP20200812-DBC17_DT2009055240-1_bin.72	d__Bacteria	p__Bacillota_A	c__Clostridia	o__Oscillospirales	f__Acutalibacteraceae	g__UMGS172	s__Unclassified
TP20200812-DBC17_DT2009055240-1_bin.9	d__Bacteria	p__Bacillota_A	c__Clostridia	o__Oscillospirales	f__CAG-272	g__HGM12713	s__Unclassified
TP20200812-DBC17_DT2009055240-1_bin.90	d__Bacteria	p__Bacillota_A	c__Clostridia	o__Oscillospirales	f__CAG-272	g__Firm-07	s__Unclassified
TP20200812-DBC17_DT2009055240-1_bin.93	d__Bacteria	p__Bacillota_A	c__Clostridia	o__TANB77	f__UBA1234	g__UBA1234	s__Unclassified
TP20200812-DBC17_DT2009055240-1_bin.99	d__Bacteria	p__Bacillota_A	c__Clostridia	o__Oscillospirales	f__CAG-272	g__HGM12713	s__Unclassified
TP20200812-DBC18_DT2009055241-1_bin.109	d__Bacteria	p__Bacteroidota	c__Bacteroidia	o__Bacteroidales	f__Rikenellaceae	g__Alistipes	s__Unclassified
TP20200812-DBC18_DT2009055241-1_bin.133	d__Bacteria	p__Bacillota_A	c__Clostridia	o__Oscillospirales	f__Oscillospiraceae	g__Avoscillospira	s__Unclassified
TP20200812-DBC18_DT2009055241-1_bin.139	d__Bacteria	p__Bacillota_A	c__Clostridia	o__UMGS1810	f__UMGS1810	g__Unclassified	s__Unclassified
TP20200812-DBC18_DT2009055241-1_bin.140	d__Bacteria	p__Bacillota_A	c__Clostridia	o__Oscillospirales	f__Acutalibacteraceae	g__UBA5905	s__Unclassified
TP20200812-DBC18_DT2009055241-1_bin.163	d__Bacteria	p__Bacteroidota	c__Bacteroidia	o__Bacteroidales	f__Muribaculaceae	g__CAG-485	s__Unclassified
TP20200812-DBC18_DT2009055241-1_bin.165	d__Bacteria	p__Bacillota_A	c__Clostridia	o__Oscillospirales	f__Oscillospiraceae	g__RGIG7114	s__Unclassified
TP20200812-DBC18_DT2009055241-1_bin.168	d__Bacteria	p__Bacillota_A	c__Clostridia	o__Oscillospirales	f__Acutalibacteraceae	g__RGIG4076	s__Unclassified
TP20200812-DBC18_DT2009055241-1_bin.174	d__Bacteria	p__Bacillota_A	c__Clostridia	o__Oscillospirales	f__Oscillospiraceae	g__Faecousia	s__Unclassified
TP20200812-DBC18_DT2009055241-1_bin.175	d__Bacteria	p__Bacillota_A	c__Clostridia	o__Christensenellales	f__Borkfalkiaceae	g__Scatosoma	s__Unclassified
TP20200812-DBC18_DT2009055241-1_bin.178	d__Bacteria	p__Bacillota_A	c__Clostridia	o__Christensenellales	f__Borkfalkiaceae	g__UBA10281	s__Unclassified
TP20200812-DBC18_DT2009055241-1_bin.192	d__Bacteria	p__Bacteroidota	c__Bacteroidia	o__Bacteroidales	f__Bacteroidaceae	g__Phocaeicola	s__Unclassified
TP20200812-DBC18_DT2009055241-1_bin.198	d__Bacteria	p__Pseudomonadota	c__Alphaproteobacteria	o__Rs-D84	f__Rs-D84	g__Enterousia	s__Unclassified
TP20200812-DBC18_DT2009055241-1_bin.207	d__Bacteria	p__Bacillota_A	c__Clostridia	o__Oscillospirales	f__Acutalibacteraceae	g__RUG420	s__Unclassified
TP20200812-DBC18_DT2009055241-1_bin.215	d__Bacteria	p__Bacillota_A	c__Clostridia	o__Christensenellales	f__Borkfalkiaceae	g__Scatosoma	s__Unclassified
TP20200812-DBC18_DT2009055241-1_bin.216	d__Bacteria	p__Bacillota_A	c__Clostridia	o__Oscillospirales	f__Oscillospiraceae	g__Faecousia	s__Unclassified
TP20200812-DBC18_DT2009055241-1_bin.233	d__Bacteria	p__Bacillota_A	c__Clostridia	o__Oscillospirales	f__UBA644	g__RGIG995	s__Unclassified
TP20200812-DBC18_DT2009055241-1_bin.234	d__Bacteria	p__Bacteroidota	c__Bacteroidia	o__Bacteroidales	f__Rikenellaceae	g__Alistipes	s__Unclassified
TP20200812-DBC18_DT2009055241-1_bin.245	d__Bacteria	p__Bacillota_A	c__Clostridia	o__Christensenellales	f__Borkfalkiaceae	g__UBA1259	s__Unclassified
TP20200812-DBC18_DT2009055241-1_bin.255	d__Bacteria	p__Bacteroidota	c__Bacteroidia	o__Bacteroidales	f__UBA932	g__Cryptobacteroides	s__Unclassified
TP20200812-DBC18_DT2009055241-1_bin.26	d__Bacteria	p__Bacillota_A	c__Clostridia	o__Oscillospirales	f__Acutalibacteraceae	g__UMGS1484	s__Unclassified
TP20200812-DBC18_DT2009055241-1_bin.27	d__Bacteria	p__Bacillota_A	c__Clostridia	o__Christensenellales	f__Borkfalkiaceae	g__UBA1259	s__Unclassified
TP20200812-DBC18_DT2009055241-1_bin.272	d__Bacteria	p__Bacillota_A	c__Clostridia	o__Oscillospirales	f__CAG-272	g__UMGS1865	s__Unclassified
TP20200812-DBC18_DT2009055241-1_bin.275	d__Bacteria	p__Bacillota_A	c__Clostridia	o__Oscillospirales	f__Oscillospiraceae	g__Lawsonibacter	s__Unclassified
TP20200812-DBC18_DT2009055241-1_bin.277	d__Bacteria	p__Bacillota_A	c__Clostridia	o__Oscillospirales	f__Acutalibacteraceae	g__UBA737	s__Unclassified
TP20200812-DBC18_DT2009055241-1_bin.278	d__Bacteria	p__Bacillota_A	c__Clostridia	o__Oscillospirales	f__CAG-272	g__RGIG4608	s__Unclassified
TP20200812-DBC18_DT2009055241-1_bin.286	d__Bacteria	p__Pseudomonadota	c__Alphaproteobacteria	o__RF32	f__CAG-239	g__JAFTYO01	s__Unclassified
TP20200812-DBC18_DT2009055241-1_bin.291	d__Bacteria	p__Bacillota_B	c__Dehalobacteriia	o__UBA4068	f__UBA5755	g__Avidehalobacter	s__Unclassified
TP20200812-DBC18_DT2009055241-1_bin.305	d__Bacteria	p__Bacillota_A	c__Clostridia	o__Christensenellales	f__Borkfalkiaceae	g__Scatosoma	s__Unclassified
TP20200812-DBC18_DT2009055241-1_bin.310	d__Bacteria	p__Bacteroidota	c__Bacteroidia	o__Bacteroidales	f__Rikenellaceae	g__Alistipes	s__Unclassified
TP20200812-DBC18_DT2009055241-1_bin.335	d__Bacteria	p__Bacillota_A	c__Clostridia	o__UBA1381	f__UBA9506	g__Congzhengia	s__Unclassified
TP20200812-DBC18_DT2009055241-1_bin.337	d__Bacteria	p__Bacillota_A	c__Clostridia	o__Christensenellales	f__Borkfalkiaceae	g__UBA1259	s__Unclassified
TP20200812-DBC18_DT2009055241-1_bin.34	d__Bacteria	p__Bacteroidota	c__Bacteroidia	o__Bacteroidales	f__Marinifilaceae	g__Odoribacter	s__Unclassified
TP20200812-DBC18_DT2009055241-1_bin.342	d__Bacteria	p__Bacillota_A	c__Clostridia	o__Oscillospirales	f__Acutalibacteraceae	g__CAG-177	s__Unclassified
TP20200812-DBC18_DT2009055241-1_bin.347	d__Bacteria	p__Bacillota_A	c__Clostridia	o__Oscillospirales	f__CAG-272	g__Firm-07	s__Unclassified
TP20200812-DBC18_DT2009055241-1_bin.358	d__Bacteria	p__Bacillota_A	c__Clostridia	o__UMGS1840	f__HGM11507	g__SIG450	s__Unclassified
TP20200812-DBC18_DT2009055241-1_bin.359	d__Bacteria	p__Bacteroidota	c__Bacteroidia	o__Bacteroidales	f__UBA932	g__Egerieousia	s__Unclassified
TP20200812-DBC18_DT2009055241-1_bin.360	d__Bacteria	p__Bacteroidota	c__Bacteroidia	o__Bacteroidales	f__Bacteroidaceae	g__Mediterranea	s__Unclassified
TP20200812-DBC18_DT2009055241-1_bin.366	d__Bacteria	p__Bacillota_A	c__Clostridia	o__Christensenellales	f__Borkfalkiaceae	g__UBA1259	s__Unclassified
TP20200812-DBC18_DT2009055241-1_bin.367	d__Bacteria	p__Bacillota_A	c__Clostridia	o__Oscillospirales	f__Acutalibacteraceae	g__CAG-177	s__Unclassified
TP20200812-DBC18_DT2009055241-1_bin.372	d__Bacteria	p__Pseudomonadota	c__Alphaproteobacteria	o__Rs-D84	f__Rs-D84	g__Enterousia	s__Unclassified
TP20200812-DBC18_DT2009055241-1_bin.373	d__Bacteria	p__Bacteroidota	c__Bacteroidia	o__Bacteroidales	f__Bacteroidaceae	g__UBA1189	s__Unclassified
TP20200812-DBC18_DT2009055241-1_bin.374	d__Bacteria	p__Bacteroidota	c__Bacteroidia	o__Bacteroidales	f__Rikenellaceae	g__Alistipes	s__Unclassified
TP20200812-DBC18_DT2009055241-1_bin.376	d__Bacteria	p__Bacillota_A	c__Clostridia	o__Oscillospirales	f__CAG-272	g__CAG-272	s__Unclassified
TP20200812-DBC18_DT2009055241-1_bin.378	d__Bacteria	p__Bacillota_A	c__Clostridia	o__Christensenellales	f__Borkfalkiaceae	g__Scatosoma	s__Scatosoma sp017504465
TP20200812-DBC18_DT2009055241-1_bin.379	d__Bacteria	p__Bacillota_A	c__Clostridia	o__Oscillospirales	f__Oscillospiraceae	g__Avoscillospira	s__Unclassified
TP20200812-DBC18_DT2009055241-1_bin.383	d__Bacteria	p__Bacillota_A	c__Clostridia	o__Oscillospirales	f__Acutalibacteraceae	g__CAG-177	s__Unclassified
TP20200812-DBC18_DT2009055241-1_bin.386	d__Bacteria	p__Bacillota_A	c__Clostridia	o__Oscillospirales	f__CAG-272	g__UBA1740	s__Unclassified
TP20200812-DBC18_DT2009055241-1_bin.387	d__Bacteria	p__Bacteroidota	c__Bacteroidia	o__Bacteroidales	f__Rikenellaceae	g__Alistipes	s__Unclassified
TP20200812-DBC18_DT2009055241-1_bin.390	d__Bacteria	p__Bacillota_A	c__Clostridia	o__Oscillospirales	f__Oscillospiraceae	g__Faecousia	s__Unclassified
TP20200812-DBC18_DT2009055241-1_bin.396	d__Bacteria	p__Bacillota_A	c__Clostridia	o__Oscillospirales	f__Acutalibacteraceae	g__UBA5905	s__Unclassified
TP20200812-DBC18_DT2009055241-1_bin.407	d__Bacteria	p__Bacillota_A	c__Clostridia	o__Oscillospirales	f__Acutalibacteraceae	g__UBA737	s__Unclassified
TP20200812-DBC18_DT2009055241-1_bin.410	d__Bacteria	p__Verrucomicrobiota	c__Verrucomicrobiae	o__Verrucomicrobiales	f__Akkermansiaceae	g__Akkermansia	s__Unclassified
TP20200812-DBC18_DT2009055241-1_bin.43	d__Bacteria	p__Bacteroidota	c__Bacteroidia	o__Bacteroidales	f__UBA932	g__Cryptobacteroides	s__Unclassified
TP20200812-DBC18_DT2009055241-1_bin.59	d__Bacteria	p__Bacillota_A	c__Clostridia	o__Oscillospirales	f__Oscillospiraceae	g__Faecousia	s__Unclassified
TP20200812-DBC18_DT2009055241-1_bin.60	d__Bacteria	p__Bacillota_A	c__Clostridia	o__Oscillospirales	f__Ruminococcaceae	g__UBA11540	s__Unclassified
TP20200812-DBC18_DT2009055241-1_bin.70	d__Bacteria	p__Bacillota_A	c__Clostridia	o__Oscillospirales	f__CAG-272	g__CAG-448	s__Unclassified
TP20200812-DBC18_DT2009055241-1_bin.71	d__Bacteria	p__Bacteroidota	c__Bacteroidia	o__Bacteroidales	f__UBA932	g__Cryptobacteroides	s__Cryptobacteroides sp017398335
TP20200812-DBC18_DT2009055241-1_bin.73	d__Bacteria	p__Bacillota_A	c__Clostridia	o__Oscillospirales	f__Acutalibacteraceae	g__UBA737	s__Unclassified
TP20200812-DBC18_DT2009055241-1_bin.8	d__Bacteria	p__Bacillota_A	c__Clostridia	o__Oscillospirales	f__Oscillospiraceae	g__Faecousia	s__Unclassified
TP20200812-DBC18_DT2009055241-1_bin.82	d__Bacteria	p__Bacillota_A	c__Clostridia	o__Lachnospirales	f__Lachnospiraceae	g__SIG332	s__Unclassified
TP20200812-DBC18_DT2009055241-1_bin.87	d__Bacteria	p__Bacteroidota	c__Bacteroidia	o__Bacteroidales	f__UBA932	g__Cryptobacteroides	s__Unclassified
TP20200812-DBC18_DT2009055241-1_bin.94	d__Bacteria	p__Bacillota_A	c__Clostridia	o__Oscillospirales	f__Acutalibacteraceae	g__SFWF01	s__Unclassified
TP20200812-DBC19_DT2009055242-1_bin.123	d__Bacteria	p__Bacteroidota	c__Bacteroidia	o__Bacteroidales	f__Rikenellaceae	g__Alistipes	s__Alistipes sp017399485
TP20200812-DBC19_DT2009055242-1_bin.128	d__Bacteria	p__Bacteroidota	c__Bacteroidia	o__Bacteroidales	f__Rikenellaceae	g__Alistipes	s__Unclassified
TP20200812-DBC19_DT2009055242-1_bin.133	d__Bacteria	p__Bacillota_A	c__Clostridia	o__Oscillospirales	f__CAG-382	g__SFLA01	s__Unclassified
TP20200812-DBC19_DT2009055242-1_bin.138	d__Bacteria	p__Bacillota_A	c__Clostridia	o__Oscillospirales	f__Oscillospiraceae	g__RGIG7114	s__Unclassified
TP20200812-DBC19_DT2009055242-1_bin.143	d__Bacteria	p__Bacteroidota	c__Bacteroidia	o__Bacteroidales	f__Bacteroidaceae	g__UBA1189	s__UBA1189 sp017465905
TP20200812-DBC19_DT2009055242-1_bin.144	d__Bacteria	p__Bacteroidota	c__Bacteroidia	o__Bacteroidales	f__Bacteroidaceae	g__Phocaeicola_A	s__Unclassified
TP20200812-DBC19_DT2009055242-1_bin.151	d__Bacteria	p__Bacillota_A	c__Clostridia	o__Oscillospirales	f__CAG-272	g__HGM12713	s__Unclassified
TP20200812-DBC19_DT2009055242-1_bin.152	d__Bacteria	p__Bacteroidota	c__Bacteroidia	o__Flavobacteriales	f__UBA1820	g__Merdimorpha	s__Unclassified
TP20200812-DBC19_DT2009055242-1_bin.16	d__Bacteria	p__Bacillota_A	c__Clostridia	o__UMGS1883	f__UMGS1883	g__UMGS1883	s__Unclassified
TP20200812-DBC19_DT2009055242-1_bin.171	d__Bacteria	p__Bacteroidota	c__Bacteroidia	o__Bacteroidales	f__Bacteroidaceae	g__Mediterranea	s__Unclassified
TP20200812-DBC19_DT2009055242-1_bin.182	d__Bacteria	p__Bacillota_A	c__Clostridia	o__Christensenellales	f__Pumilibacteraceae	g__UBA10677	s__Unclassified
TP20200812-DBC19_DT2009055242-1_bin.188	d__Bacteria	p__Bacillota_A	c__Clostridia	o__Oscillospirales	f__Acutalibacteraceae	g__SIG575	s__Unclassified
TP20200812-DBC19_DT2009055242-1_bin.191	d__Bacteria	p__Bacteroidota	c__Bacteroidia	o__Bacteroidales	f__Bacteroidaceae	g__Phocaeicola_A	s__Phocaeicola_A sp017516265
TP20200812-DBC19_DT2009055242-1_bin.192	d__Bacteria	p__Bacillota_A	c__Clostridia	o__Oscillospirales	f__CAG-272	g__SIG701	s__Unclassified
TP20200812-DBC19_DT2009055242-1_bin.195	d__Bacteria	p__Bacteroidota	c__Bacteroidia	o__Bacteroidales	f__Bacteroidaceae	g__Phocaeicola	s__Unclassified
TP20200812-DBC19_DT2009055242-1_bin.197	d__Bacteria	p__Bacillota_A	c__Clostridia	o__Oscillospirales	f__CAG-272	g__UMGS1865	s__Unclassified
TP20200812-DBC19_DT2009055242-1_bin.201	d__Bacteria	p__Bacillota_A	c__Clostridia	o__Lachnospirales	f__Lachnospiraceae	g__RGIG8767	s__Unclassified
TP20200812-DBC19_DT2009055242-1_bin.202	d__Bacteria	p__Verrucomicrobiota	c__Verrucomicrobiae	o__Opitutales	f__CAG-312	g__Merdousia	s__Merdousia sp017623955
TP20200812-DBC19_DT2009055242-1_bin.204	d__Bacteria	p__Bacteroidota	c__Bacteroidia	o__Bacteroidales	f__Rikenellaceae	g__Alistipes	s__Alistipes sp017465605
TP20200812-DBC19_DT2009055242-1_bin.205	d__Bacteria	p__Bacteroidota	c__Bacteroidia	o__Bacteroidales	f__Bacteroidaceae	g__Phocaeicola	s__Phocaeicola sp015060735
TP20200812-DBC19_DT2009055242-1_bin.208	d__Bacteria	p__Bacillota_A	c__Clostridia	o__Oscillospirales	f__Acutalibacteraceae	g__RUG806	s__Unclassified
TP20200812-DBC19_DT2009055242-1_bin.212	d__Bacteria	p__Bacteroidota	c__Bacteroidia	o__Bacteroidales	f__Paludibacteraceae	g__UBA1181	s__UBA1181 sp015061185
TP20200812-DBC19_DT2009055242-1_bin.220	d__Bacteria	p__Bacillota_A	c__Clostridia	o__Christensenellales	f__Borkfalkiaceae	g__Scatosoma	s__Unclassified
TP20200812-DBC19_DT2009055242-1_bin.221	d__Bacteria	p__Bacillota_A	c__Clostridia	o__Monoglobales	f__Monoglobaceae	g__UMGS1820	s__Unclassified
TP20200812-DBC19_DT2009055242-1_bin.237	d__Bacteria	p__Bacillota_A	c__Clostridia	o__Oscillospirales	f__Acutalibacteraceae	g__SIG589	s__Unclassified
TP20200812-DBC19_DT2009055242-1_bin.24	d__Bacteria	p__Bacteroidota	c__Bacteroidia	o__Bacteroidales	f__Bacteroidaceae	g__HGM04593	s__HGM04593 sp017557045
TP20200812-DBC19_DT2009055242-1_bin.253	d__Bacteria	p__Bacillota_A	c__Clostridia	o__Oscillospirales	f__CAG-272	g__RGIG2000	s__Unclassified
TP20200812-DBC19_DT2009055242-1_bin.257	d__Bacteria	p__Pseudomonadota	c__Alphaproteobacteria	o__Rs-D84	f__Rs-D84	g__Enterousia	s__Unclassified
TP20200812-DBC19_DT2009055242-1_bin.259	d__Bacteria	p__Bacillota_A	c__Clostridia	o__Oscillospirales	f__CAG-272	g__UMGS1865	s__Unclassified
TP20200812-DBC19_DT2009055242-1_bin.264	d__Bacteria	p__Bacteroidota	c__Bacteroidia	o__Bacteroidales	f__Rikenellaceae	g__Alistipes	s__Unclassified
TP20200812-DBC19_DT2009055242-1_bin.269	d__Bacteria	p__Bacteroidota	c__Bacteroidia	o__Bacteroidales	f__Muribaculaceae	g__CAG-485	s__Unclassified
TP20200812-DBC19_DT2009055242-1_bin.287	d__Bacteria	p__Bacteroidota	c__Bacteroidia	o__Bacteroidales	f__UBA932	g__Egerieousia	s__Unclassified
TP20200812-DBC19_DT2009055242-1_bin.298	d__Bacteria	p__Bacteroidota	c__Bacteroidia	o__Bacteroidales	f__UBA932	g__Cryptobacteroides	s__Unclassified
TP20200812-DBC19_DT2009055242-1_bin.304	d__Bacteria	p__Bacillota_A	c__Clostridia	o__Oscillospirales	f__Ruminococcaceae	g__HUN007	s__Unclassified
TP20200812-DBC19_DT2009055242-1_bin.305	d__Bacteria	p__Bacillota_A	c__Clostridia	o__Oscillospirales	f__Acutalibacteraceae	g__SFWF01	s__Unclassified
TP20200812-DBC19_DT2009055242-1_bin.318	d__Bacteria	p__Bacillota_A	c__Clostridia	o__Oscillospirales	f__Acutalibacteraceae	g__SIG589	s__Unclassified
TP20200812-DBC19_DT2009055242-1_bin.328	d__Bacteria	p__Bacillota_A	c__Clostridia	o__Oscillospirales	f__UBA644	g__RGIG995	s__Unclassified
TP20200812-DBC19_DT2009055242-1_bin.331	d__Bacteria	p__Bacteroidota	c__Bacteroidia	o__Bacteroidales	f__Rikenellaceae	g__Alistipes	s__Alistipes sp017531305
TP20200812-DBC19_DT2009055242-1_bin.333	d__Bacteria	p__Bacillota_A	c__Clostridia	o__Oscillospirales	f__Butyricicoccaceae	g__UBA4644	s__Unclassified
TP20200812-DBC19_DT2009055242-1_bin.334	d__Bacteria	p__Bacillota_A	c__Clostridia	o__Oscillospirales	f__CAG-272	g__RGIG2000	s__Unclassified
TP20200812-DBC19_DT2009055242-1_bin.339	d__Bacteria	p__Bacillota_A	c__Clostridia	o__Oscillospirales	f__Acutalibacteraceae	g__Fimenecus	s__Unclassified
TP20200812-DBC19_DT2009055242-1_bin.342	d__Bacteria	p__Bacteroidota	c__Bacteroidia	o__Bacteroidales	f__Rikenellaceae	g__Alistipes	s__Unclassified
TP20200812-DBC19_DT2009055242-1_bin.343	d__Bacteria	p__Bacteroidota	c__Bacteroidia	o__Bacteroidales	f__Rikenellaceae	g__Alistipes	s__Unclassified
TP20200812-DBC19_DT2009055242-1_bin.344	d__Bacteria	p__Bacillota_A	c__Clostridia	o__Lachnospirales	f__Lachnospiraceae	g__SIG307	s__Unclassified
TP20200812-DBC19_DT2009055242-1_bin.42	d__Bacteria	p__Bacillota_A	c__Clostridia	o__Oscillospirales	f__CAG-272	g__Flemingibacterium	s__Unclassified
TP20200812-DBC19_DT2009055242-1_bin.43	d__Bacteria	p__Verrucomicrobiota	c__Lentisphaeria	o__Victivallales	f__Victivallaceae	g__RGIG5270	s__RGIG5270 sp017456285
TP20200812-DBC19_DT2009055242-1_bin.44	d__Bacteria	p__Bacillota_A	c__Clostridia	o__Oscillospirales	f__CAG-272	g__CAKSIP01	s__Unclassified
TP20200812-DBC19_DT2009055242-1_bin.51	d__Bacteria	p__Bacillota_A	c__Clostridia	o__Christensenellales	f__Borkfalkiaceae	g__UBA11475	s__Unclassified
TP20200812-DBC19_DT2009055242-1_bin.57	d__Bacteria	p__Bacillota_A	c__Clostridia	o__Christensenellales	f__Borkfalkiaceae	g__Scatosoma	s__Unclassified
TP20200812-DBC19_DT2009055242-1_bin.59	d__Bacteria	p__Pseudomonadota	c__Alphaproteobacteria	o__RF32	f__CAG-239	g__CAZU01	s__CAZU01 sp017501665
TP20200812-DBC19_DT2009055242-1_bin.63	d__Bacteria	p__Verrucomicrobiota	c__Lentisphaeria	o__Victivallales	f__Victivallaceae	g__UBA1784	s__Unclassified
TP20200812-DBC19_DT2009055242-1_bin.64	d__Bacteria	p__Bacillota_A	c__Clostridia	o__Oscillospirales	f__Oscillospiraceae	g__Faecousia	s__Unclassified
TP20200812-DBC19_DT2009055242-1_bin.70	d__Bacteria	p__Verrucomicrobiota	c__Verrucomicrobiae	o__Verrucomicrobiales	f__Akkermansiaceae	g__Akkermansia	s__Unclassified
TP20200812-DBC19_DT2009055242-1_bin.71	d__Bacteria	p__Bacillota_A	c__Clostridia	o__Oscillospirales	f__CAG-272	g__UMGS1696	s__Unclassified
TP20200812-DBC19_DT2009055242-1_bin.75	d__Bacteria	p__Verrucomicrobiota	c__Verrucomicrobiae	o__Verrucomicrobiales	f__Akkermansiaceae	g__Akkermansia	s__Unclassified
TP20200812-DBC19_DT2009055242-1_bin.87	d__Bacteria	p__Bacillota	c__Bacilli	o__RF39	f__UBA660	g__Coprovivens	s__Unclassified
TP20200812-DBC19_DT2009055242-1_bin.91	d__Bacteria	p__Bacteroidota	c__Bacteroidia	o__Bacteroidales	f__Rikenellaceae	g__Alistipes	s__Unclassified
TP20200812-DBC1_DT2009055224-1_bin.103	d__Bacteria	p__Bacillota_A	c__Clostridia	o__Oscillospirales	f__CAG-272	g__HGM12713	s__Unclassified
TP20200812-DBC1_DT2009055224-1_bin.104	d__Bacteria	p__Bacteroidota	c__Bacteroidia	o__Bacteroidales	f__G3-4614	g__Caccoplasma	s__Caccoplasma sp015061035
TP20200812-DBC1_DT2009055224-1_bin.105	d__Bacteria	p__Bacillota_A	c__Clostridia	o__Oscillospirales	f__CAG-272	g__RGIG5474	s__Unclassified
TP20200812-DBC1_DT2009055224-1_bin.11	d__Bacteria	p__Bacillota_A	c__Clostridia	o__Oscillospirales	f__Acutalibacteraceae	g__CAG-177	s__Unclassified
TP20200812-DBC1_DT2009055224-1_bin.113	d__Bacteria	p__Bacillota_A	c__Clostridia	o__Oscillospirales	f__Ruminococcaceae	g__CAG-115	s__Unclassified
TP20200812-DBC1_DT2009055224-1_bin.119	d__Bacteria	p__Bacteroidota	c__Bacteroidia	o__Bacteroidales	f__Bacteroidaceae	g__Phocaeicola_A	s__Unclassified
TP20200812-DBC1_DT2009055224-1_bin.120	d__Bacteria	p__Bacteroidota	c__Bacteroidia	o__Bacteroidales	f__Rikenellaceae	g__Alistipes	s__Unclassified
TP20200812-DBC1_DT2009055224-1_bin.126	d__Bacteria	p__Bacillota_A	c__Clostridia	o__Oscillospirales	f__CAG-272	g__CAG-448	s__Unclassified
TP20200812-DBC1_DT2009055224-1_bin.135	d__Bacteria	p__Bacillota_A	c__Clostridia	o__Christensenellales	f__CAG-314	g__RGIG5495	s__Unclassified
TP20200812-DBC1_DT2009055224-1_bin.138	d__Bacteria	p__Bacillota_A	c__Clostridia	o__Oscillospirales	f__Oscillospiraceae	g__Faecousia	s__Unclassified
TP20200812-DBC1_DT2009055224-1_bin.146	d__Bacteria	p__Bacillota_B	c__Peptococcia	o__Peptococcales	f__Peptococcaceae	g__UBA7185	s__Unclassified
TP20200812-DBC1_DT2009055224-1_bin.147	d__Bacteria	p__Bacteroidota	c__Bacteroidia	o__Bacteroidales	f__Bacteroidaceae	g__UBA1189	s__Unclassified
TP20200812-DBC1_DT2009055224-1_bin.149	d__Bacteria	p__Bacteroidota	c__Bacteroidia	o__Bacteroidales	f__Paludibacteraceae	g__RF16	s__Unclassified
TP20200812-DBC1_DT2009055224-1_bin.159	d__Bacteria	p__Patescibacteria	c__Saccharimonadia	o__Saccharimonadales	f__Nanosyncoccaceae	g__Nanosyncoccus	s__Unclassified
TP20200812-DBC1_DT2009055224-1_bin.164	d__Bacteria	p__Bacillota_A	c__Clostridia	o__Oscillospirales	f__CAG-272	g__UBA1740	s__Unclassified
TP20200812-DBC1_DT2009055224-1_bin.172	d__Bacteria	p__Bacteroidota	c__Bacteroidia	o__Bacteroidales	f__Marinifilaceae	g__Odoribacter	s__Unclassified
TP20200812-DBC1_DT2009055224-1_bin.18	d__Bacteria	p__Bacillota_A	c__Clostridia	o__UMGS1810	f__UMGS1810	g__SIG455	s__Unclassified
TP20200812-DBC1_DT2009055224-1_bin.183	d__Bacteria	p__Bacillota_A	c__Clostridia	o__Lachnospirales	f__Lachnospiraceae	g__Acetatifactor	s__Unclassified
TP20200812-DBC1_DT2009055224-1_bin.191	d__Bacteria	p__Bacillota_A	c__Clostridia	o__Oscillospirales	f__JAAYXM01	g__SIG510	s__Unclassified
TP20200812-DBC1_DT2009055224-1_bin.210	d__Bacteria	p__Bacteroidota	c__Bacteroidia	o__Bacteroidales	f__Bacteroidaceae	g__HGM04593	s__Unclassified
TP20200812-DBC1_DT2009055224-1_bin.213	d__Bacteria	p__Bacillota_A	c__Clostridia	o__Oscillospirales	f__Acutalibacteraceae	g__RUG420	s__Unclassified
TP20200812-DBC1_DT2009055224-1_bin.219	d__Bacteria	p__Bacteroidota	c__Bacteroidia	o__Bacteroidales	f__Bacteroidaceae	g__Mediterranea	s__Mediterranea sp017630035
TP20200812-DBC1_DT2009055224-1_bin.221	d__Bacteria	p__Bacteroidota	c__Bacteroidia	o__Bacteroidales	f__Rikenellaceae	g__Alistipes	s__Alistipes sp015059805
TP20200812-DBC1_DT2009055224-1_bin.224	d__Bacteria	p__Bacillota_A	c__Clostridia	o__Oscillospirales	f__CAG-272	g__SIG672	s__Unclassified
TP20200812-DBC1_DT2009055224-1_bin.244	d__Bacteria	p__Bacillota_A	c__Clostridia	o__Oscillospirales	f__CAG-272	g__HGM12713	s__Unclassified
TP20200812-DBC1_DT2009055224-1_bin.245	d__Bacteria	p__Bacillota_A	c__Clostridia	o__Lachnospirales	f__Lachnospiraceae	g__CAG-590	s__Unclassified
TP20200812-DBC1_DT2009055224-1_bin.253	d__Bacteria	p__Pseudomonadota	c__Alphaproteobacteria	o__Rs-D84	f__Rs-D84	g__Enterousia	s__Unclassified
TP20200812-DBC1_DT2009055224-1_bin.26	d__Bacteria	p__Verrucomicrobiota	c__Verrucomicrobiae	o__Verrucomicrobiales	f__Akkermansiaceae	g__Akkermansia	s__Akkermansia sp017435365
TP20200812-DBC1_DT2009055224-1_bin.263	d__Bacteria	p__Bacillota_A	c__Clostridia	o__Oscillospirales	f__Acutalibacteraceae	g__SFWF01	s__Unclassified
TP20200812-DBC1_DT2009055224-1_bin.267	d__Bacteria	p__Bacteroidota	c__Bacteroidia	o__Bacteroidales	f__UBA932	g__Egerieousia	s__Egerieousia sp015060445
TP20200812-DBC1_DT2009055224-1_bin.270	d__Bacteria	p__Bacteroidota	c__Bacteroidia	o__Bacteroidales	f__Barnesiellaceae	g__Barnesiella_A	s__Unclassified
TP20200812-DBC1_DT2009055224-1_bin.271	d__Bacteria	p__Bacillota_A	c__Clostridia	o__Peptostreptococcales	f__Anaerovoracaceae	g__RGIG7179	s__Unclassified
TP20200812-DBC1_DT2009055224-1_bin.272	d__Bacteria	p__Bacteroidota	c__Bacteroidia	o__Bacteroidales	f__Rikenellaceae	g__Alistipes	s__Unclassified
TP20200812-DBC1_DT2009055224-1_bin.281	d__Bacteria	p__Bacillota_A	c__Clostridia	o__Oscillospirales	f__Oscillospiraceae	g__Faecousia	s__Unclassified
TP20200812-DBC1_DT2009055224-1_bin.298	d__Bacteria	p__Bacteroidota	c__Bacteroidia	o__Bacteroidales	f__Rikenellaceae	g__Alistipes	s__Alistipes sp017623505
TP20200812-DBC1_DT2009055224-1_bin.305	d__Bacteria	p__Bacteroidota	c__Bacteroidia	o__Bacteroidales	f__Bacteroidaceae	g__UBA1189	s__UBA1189 sp017622495
TP20200812-DBC1_DT2009055224-1_bin.316	d__Bacteria	p__Bacillota_A	c__Clostridia	o__Oscillospirales	f__CAG-382	g__UBA1752	s__Unclassified
TP20200812-DBC1_DT2009055224-1_bin.319	d__Bacteria	p__Bacteroidota	c__Bacteroidia	o__Bacteroidales	f__Rikenellaceae	g__Alistipes	s__Unclassified
TP20200812-DBC1_DT2009055224-1_bin.321	d__Bacteria	p__Bacillota_A	c__Clostridia	o__UBA1381	f__UBA1381	g__UBA1738	s__Unclassified
TP20200812-DBC1_DT2009055224-1_bin.358	d__Bacteria	p__Bacillota_A	c__Clostridia	o__Oscillospirales	f__CAG-272	g__UBA1740	s__Unclassified
TP20200812-DBC1_DT2009055224-1_bin.366	d__Bacteria	p__Pseudomonadota	c__Alphaproteobacteria	o__Rs-D84	f__Rs-D84	g__Enterousia	s__Unclassified
TP20200812-DBC1_DT2009055224-1_bin.37	d__Bacteria	p__Bacillota_A	c__Clostridia	o__Oscillospirales	f__CAG-272	g__RGIG2000	s__Unclassified
TP20200812-DBC1_DT2009055224-1_bin.377	d__Bacteria	p__Bacteroidota	c__Bacteroidia	o__Bacteroidales	f__Rikenellaceae	g__Alistipes	s__Unclassified
TP20200812-DBC1_DT2009055224-1_bin.378	d__Bacteria	p__Bacteroidota	c__Bacteroidia	o__Bacteroidales	f__Rikenellaceae	g__Alistipes	s__Unclassified
TP20200812-DBC1_DT2009055224-1_bin.379	d__Bacteria	p__Bacteroidota	c__Bacteroidia	o__Bacteroidales	f__Muribaculaceae	g__RGIG4079	s__RGIG4079 sp017424575
TP20200812-DBC1_DT2009055224-1_bin.55	d__Bacteria	p__Bacteroidota	c__Bacteroidia	o__Bacteroidales	f__Rikenellaceae	g__Alistipes	s__Alistipes sp017399485
TP20200812-DBC1_DT2009055224-1_bin.6	d__Bacteria	p__Bacillota_A	c__Clostridia	o__Lachnospirales	f__Lachnospiraceae	g__CAG-95	s__Unclassified
TP20200812-DBC1_DT2009055224-1_bin.65	d__Bacteria	p__Bacteroidota	c__Bacteroidia	o__Bacteroidales	f__Rikenellaceae	g__Alistipes	s__Unclassified
TP20200812-DBC1_DT2009055224-1_bin.69	d__Bacteria	p__Bacillota_A	c__Clostridia	o__Oscillospirales	f__Acutalibacteraceae	g__Unclassified	s__Unclassified
TP20200812-DBC1_DT2009055224-1_bin.7	d__Bacteria	p__Bacteroidota	c__Bacteroidia	o__Bacteroidales	f__Rikenellaceae	g__Alistipes	s__Unclassified
TP20200812-DBC20_DT2009055243-1_bin.1	d__Bacteria	p__Bacteroidota	c__Bacteroidia	o__Bacteroidales	f__Muribaculaceae	g__RGIG4079	s__RGIG4079 sp015060975
TP20200812-DBC20_DT2009055243-1_bin.103	d__Bacteria	p__Spirochaetota	c__Spirochaetia	o__Treponematales	f__Treponemataceae	g__Treponema_F	s__Unclassified
TP20200812-DBC20_DT2009055243-1_bin.122	d__Bacteria	p__Bacillota_A	c__Clostridia	o__Oscillospirales	f__CAG-272	g__UMGS1002	s__Unclassified
TP20200812-DBC20_DT2009055243-1_bin.128	d__Bacteria	p__Bacillota_A	c__Clostridia	o__Oscillospirales	f__CAG-382	g__UBA1752	s__Unclassified
TP20200812-DBC20_DT2009055243-1_bin.18	d__Bacteria	p__Bacillota_A	c__Clostridia	o__RGIG6154	f__RGIG6154	g__RGIG6154	s__Unclassified
TP20200812-DBC20_DT2009055243-1_bin.189	d__Bacteria	p__Bacteroidota	c__Bacteroidia	o__Bacteroidales	f__UBA932	g__Egerieousia	s__Egerieousia sp015060445
TP20200812-DBC20_DT2009055243-1_bin.194	d__Bacteria	p__Bacillota_A	c__Clostridia	o__Oscillospirales	f__CAG-272	g__UBA1740	s__Unclassified
TP20200812-DBC20_DT2009055243-1_bin.197	d__Bacteria	p__Bacteroidota	c__Bacteroidia	o__Bacteroidales	f__Rikenellaceae	g__Alistipes	s__Unclassified
TP20200812-DBC20_DT2009055243-1_bin.2	d__Bacteria	p__Bacillota_A	c__Clostridia	o__UMGS1883	f__UMGS1540	g__SIG447	s__Unclassified
TP20200812-DBC20_DT2009055243-1_bin.216	d__Bacteria	p__Bacillota_A	c__Clostridia	o__Oscillospirales	f__Acutalibacteraceae	g__RUG806	s__Unclassified
TP20200812-DBC20_DT2009055243-1_bin.23	d__Bacteria	p__Bacteroidota	c__Bacteroidia	o__Bacteroidales	f__Rikenellaceae	g__Alistipes	s__Alistipes sp017399485
TP20200812-DBC20_DT2009055243-1_bin.240	d__Bacteria	p__Bacillota_A	c__Clostridia	o__Christensenellales	f__QALW01	g__UMGS1322	s__Unclassified
TP20200812-DBC20_DT2009055243-1_bin.243	d__Bacteria	p__Bacillota_A	c__Clostridia	o__Oscillospirales	f__CAG-272	g__Flemingibacterium	s__Unclassified
TP20200812-DBC20_DT2009055243-1_bin.266	d__Bacteria	p__Bacteroidota	c__Bacteroidia	o__Bacteroidales	f__Rikenellaceae	g__Alistipes	s__Alistipes sp015059785
TP20200812-DBC20_DT2009055243-1_bin.53	d__Bacteria	p__Bacillota_A	c__Clostridia	o__Oscillospirales	f__CAG-272	g__UBA1740	s__Unclassified
TP20200812-DBC20_DT2009055243-1_bin.62	d__Bacteria	p__Bacillota_A	c__Clostridia	o__Oscillospirales	f__Acutalibacteraceae	g__Unclassified	s__Unclassified
TP20200812-DBC20_DT2009055243-1_bin.82	d__Bacteria	p__Bacteroidota	c__Bacteroidia	o__Bacteroidales	f__Bacteroidaceae	g__HGM04593	s__Unclassified
TP20200812-DBC20_DT2009055243-1_bin.87	d__Bacteria	p__Bacillota_A	c__Clostridia	o__Oscillospirales	f__CAG-272	g__QALR01	s__Unclassified
TP20200812-DBC20_DT2009055243-1_bin.99	d__Bacteria	p__Bacillota_A	c__Clostridia	o__Oscillospirales	f__CAG-272	g__UBA1740	s__Unclassified
TP20200812-DBC21_DT2009055244-1_bin.10	d__Bacteria	p__Bacillota_A	c__Clostridia	o__Christensenellales	f__Borkfalkiaceae	g__Scatosoma	s__Unclassified
TP20200812-DBC21_DT2009055244-1_bin.111	d__Bacteria	p__Bacillota_A	c__Clostridia	o__Oscillospirales	f__CAG-272	g__HGM12713	s__Unclassified
TP20200812-DBC21_DT2009055244-1_bin.113	d__Bacteria	p__Bacteroidota	c__Bacteroidia	o__Bacteroidales	f__Rikenellaceae	g__Alistipes	s__Unclassified
TP20200812-DBC21_DT2009055244-1_bin.119	d__Bacteria	p__Bacteroidota	c__Bacteroidia	o__Bacteroidales	f__Rikenellaceae	g__Alistipes	s__Alistipes sp015059785
TP20200812-DBC21_DT2009055244-1_bin.133	d__Bacteria	p__Bacillota	c__Bacilli	o__ML615J-28	f__CAG-698	g__CAKOMG01	s__Unclassified
TP20200812-DBC21_DT2009055244-1_bin.134	d__Bacteria	p__Bacteroidota	c__Bacteroidia	o__Bacteroidales	f__Muribaculaceae	g__RGIG4079	s__Unclassified
TP20200812-DBC21_DT2009055244-1_bin.139	d__Bacteria	p__Bacteroidota	c__Bacteroidia	o__Bacteroidales	f__Bacteroidaceae	g__HGM04593	s__HGM04593 sp017536695
TP20200812-DBC21_DT2009055244-1_bin.154	d__Bacteria	p__Bacteroidota	c__Bacteroidia	o__Bacteroidales	f__UBA932	g__Cryptobacteroides	s__Unclassified
TP20200812-DBC21_DT2009055244-1_bin.156	d__Bacteria	p__Bacillota_A	c__Clostridia	o__Oscillospirales	f__Acutalibacteraceae	g__SFWF01	s__Unclassified
TP20200812-DBC21_DT2009055244-1_bin.166	d__Bacteria	p__Verrucomicrobiota	c__Verrucomicrobiae	o__Verrucomicrobiales	f__Akkermansiaceae	g__Akkermansia	s__Unclassified
TP20200812-DBC21_DT2009055244-1_bin.172	d__Bacteria	p__Pseudomonadota	c__Alphaproteobacteria	o__Rs-D84	f__Rs-D84	g__Enterousia	s__Unclassified
TP20200812-DBC21_DT2009055244-1_bin.174	d__Bacteria	p__Bacillota_A	c__Clostridia	o__Oscillospirales	f__Acutalibacteraceae	g__Fimenecus	s__Unclassified
TP20200812-DBC21_DT2009055244-1_bin.179	d__Bacteria	p__Bacillota_A	c__Clostridia	o__Oscillospirales	f__CAG-272	g__UMGS1865	s__Unclassified
TP20200812-DBC21_DT2009055244-1_bin.183	d__Bacteria	p__Verrucomicrobiota	c__Verrucomicrobiae	o__Verrucomicrobiales	f__Akkermansiaceae	g__Akkermansia	s__Unclassified
TP20200812-DBC21_DT2009055244-1_bin.193	d__Bacteria	p__Bacillota_A	c__Clostridia	o__Oscillospirales	f__Acutalibacteraceae	g__Unclassified	s__Unclassified
TP20200812-DBC21_DT2009055244-1_bin.194	d__Bacteria	p__Bacillota_A	c__Clostridia	o__Oscillospirales	f__Oscillospiraceae	g__Faecousia	s__Unclassified
TP20200812-DBC21_DT2009055244-1_bin.199	d__Bacteria	p__Bacteroidota	c__Bacteroidia	o__Bacteroidales	f__UBA932	g__Egerieousia	s__Unclassified
TP20200812-DBC21_DT2009055244-1_bin.203	d__Bacteria	p__Bacteroidota	c__Bacteroidia	o__Bacteroidales	f__Bacteroidaceae	g__HGM04593	s__HGM04593 sp015060885
TP20200812-DBC21_DT2009055244-1_bin.205	d__Bacteria	p__Bacillota_A	c__Clostridia	o__Christensenellales	f__Borkfalkiaceae	g__Scatosoma	s__Unclassified
TP20200812-DBC21_DT2009055244-1_bin.208	d__Bacteria	p__Bacillota_A	c__Clostridia	o__Oscillospirales	f__Acutalibacteraceae	g__UBA1081	s__Unclassified
TP20200812-DBC21_DT2009055244-1_bin.209	d__Bacteria	p__Bacteroidota	c__Bacteroidia	o__Bacteroidales	f__Bacteroidaceae	g__Phocaeicola	s__Unclassified
TP20200812-DBC21_DT2009055244-1_bin.211	d__Bacteria	p__Bacillota_A	c__Clostridia	o__Oscillospirales	f__CAG-272	g__RGIG2000	s__Unclassified
TP20200812-DBC21_DT2009055244-1_bin.220	d__Bacteria	p__Bacillota_A	c__Clostridia	o__Christensenellales	f__Borkfalkiaceae	g__UBA1259	s__Unclassified
TP20200812-DBC21_DT2009055244-1_bin.221	d__Bacteria	p__Bacillota_A	c__Clostridia	o__Oscillospirales	f__Acutalibacteraceae	g__CAG-177	s__Unclassified
TP20200812-DBC21_DT2009055244-1_bin.256	d__Bacteria	p__Bacillota_A	c__Clostridia	o__Oscillospirales	f__Acutalibacteraceae	g__UBA5905	s__Unclassified
TP20200812-DBC21_DT2009055244-1_bin.259	d__Bacteria	p__Bacillota_A	c__Clostridia	o__Oscillospirales	f__CAG-272	g__UBA1740	s__Unclassified
TP20200812-DBC21_DT2009055244-1_bin.262	d__Bacteria	p__Bacillota_A	c__Clostridia	o__Oscillospirales	f__Oscillospiraceae	g__Faecousia	s__Unclassified
TP20200812-DBC21_DT2009055244-1_bin.271	d__Bacteria	p__Bacillota_A	c__Clostridia	o__UBA1381	f__UBA1381	g__UBA1738	s__Unclassified
TP20200812-DBC21_DT2009055244-1_bin.280	d__Bacteria	p__Bacteroidota	c__Bacteroidia	o__Bacteroidales	f__Rikenellaceae	g__Alistipes	s__Unclassified
TP20200812-DBC21_DT2009055244-1_bin.30	d__Bacteria	p__Bacillota_A	c__Clostridia	o__Oscillospirales	f__CAG-272	g__QALR01	s__Unclassified
TP20200812-DBC21_DT2009055244-1_bin.305	d__Bacteria	p__Pseudomonadota	c__Alphaproteobacteria	o__UBA3830	f__Unclassified	g__Unclassified	s__Unclassified
TP20200812-DBC21_DT2009055244-1_bin.306	d__Bacteria	p__Bacillota_A	c__Clostridia	o__Christensenellales	f__CAG-74	g__UBA11524	s__Unclassified
TP20200812-DBC21_DT2009055244-1_bin.307	d__Bacteria	p__Bacillota_A	c__Clostridia	o__Oscillospirales	f__Ruminococcaceae	g__Ruminococcus	s__Unclassified
TP20200812-DBC21_DT2009055244-1_bin.310	d__Bacteria	p__Spirochaetota	c__Spirochaetia	o__Treponematales	f__Treponemataceae	g__Treponema_F	s__Unclassified
TP20200812-DBC21_DT2009055244-1_bin.321	d__Bacteria	p__Bacteroidota	c__Bacteroidia	o__Bacteroidales	f__Rikenellaceae	g__Alistipes	s__Unclassified
TP20200812-DBC21_DT2009055244-1_bin.55	d__Bacteria	p__Bacillota_A	c__Clostridia	o__Oscillospirales	f__SIG627	g__SIG685	s__Unclassified
TP20200812-DBC21_DT2009055244-1_bin.63	d__Bacteria	p__Bacillota_A	c__Clostridia	o__Christensenellales	f__Borkfalkiaceae	g__Scatosoma	s__Unclassified
TP20200812-DBC21_DT2009055244-1_bin.90	d__Bacteria	p__Bacillota_A	c__Clostridia	o__Oscillospirales	f__CAG-272	g__RGIG1995	s__Unclassified
TP20200812-DBC21_DT2009055244-1_bin.96	d__Bacteria	p__Bacillota_A	c__Clostridia	o__Oscillospirales	f__SIG627	g__RGIG5579	s__Unclassified
TP20200812-DBC22_DT2009055245-1_bin.11	d__Bacteria	p__Bacillota_A	c__Clostridia	o__Oscillospirales	f__Acutalibacteraceae	g__SIG607	s__Unclassified
TP20200812-DBC22_DT2009055245-1_bin.111	d__Bacteria	p__Bacillota_A	c__Clostridia	o__Oscillospirales	f__Acutalibacteraceae	g__DTU089	s__Unclassified
TP20200812-DBC22_DT2009055245-1_bin.119	d__Bacteria	p__Bacteroidota	c__Bacteroidia	o__Bacteroidales	f__Bacteroidaceae	g__Phocaeicola	s__Phocaeicola sp015060765
TP20200812-DBC22_DT2009055245-1_bin.124	d__Bacteria	p__Bacteroidota	c__Bacteroidia	o__Bacteroidales	f__Rikenellaceae	g__Alistipes	s__Alistipes sp017465055
TP20200812-DBC22_DT2009055245-1_bin.127	d__Bacteria	p__Bacillota_A	c__Clostridia	o__Christensenellales	f__Borkfalkiaceae	g__Scatosoma	s__Unclassified
TP20200812-DBC22_DT2009055245-1_bin.131	d__Bacteria	p__Bacillota_A	c__Clostridia	o__Christensenellales	f__Borkfalkiaceae	g__UBA10281	s__Unclassified
TP20200812-DBC22_DT2009055245-1_bin.139	d__Bacteria	p__Bacteroidota	c__Bacteroidia	o__Bacteroidales	f__Bacteroidaceae	g__Phocaeicola_A	s__Unclassified
TP20200812-DBC22_DT2009055245-1_bin.142	d__Bacteria	p__Bacteroidota	c__Bacteroidia	o__Bacteroidales	f__Rikenellaceae	g__Alistipes	s__Unclassified
TP20200812-DBC22_DT2009055245-1_bin.152	d__Bacteria	p__Bacillota_A	c__Clostridia	o__TANB77	f__CAG-508	g__Scatovivens	s__Unclassified
TP20200812-DBC22_DT2009055245-1_bin.157	d__Bacteria	p__Bacteroidota	c__Bacteroidia	o__Bacteroidales	f__Rikenellaceae	g__Alistipes	s__Alistipes sp017474235
TP20200812-DBC22_DT2009055245-1_bin.162	d__Bacteria	p__Bacteroidota	c__Bacteroidia	o__Bacteroidales	f__UBA932	g__Cryptobacteroides	s__Cryptobacteroides sp015060455
TP20200812-DBC22_DT2009055245-1_bin.164	d__Bacteria	p__Bacillota_A	c__Clostridia	o__Christensenellales	f__Borkfalkiaceae	g__Scatosoma	s__Unclassified
TP20200812-DBC22_DT2009055245-1_bin.165	d__Bacteria	p__Bacteroidota	c__Bacteroidia	o__Bacteroidales	f__UBA932	g__Cryptobacteroides	s__Unclassified
TP20200812-DBC22_DT2009055245-1_bin.173	d__Bacteria	p__Bacteroidota	c__Bacteroidia	o__Bacteroidales	f__Rikenellaceae	g__Alistipes	s__Unclassified
TP20200812-DBC22_DT2009055245-1_bin.175	d__Bacteria	p__Bacteroidota	c__Bacteroidia	o__Bacteroidales	f__UBA932	g__Cryptobacteroides	s__Unclassified
TP20200812-DBC22_DT2009055245-1_bin.188	d__Bacteria	p__Bacteroidota	c__Bacteroidia	o__Bacteroidales	f__UBA932	g__Cryptobacteroides	s__Cryptobacteroides sp017938925
TP20200812-DBC22_DT2009055245-1_bin.195	d__Bacteria	p__Bacteroidota	c__Bacteroidia	o__Bacteroidales	f__Rikenellaceae	g__Alistipes	s__Alistipes sp017437045
TP20200812-DBC22_DT2009055245-1_bin.197	d__Bacteria	p__Bacillota_A	c__Clostridia	o__Oscillospirales	f__Acutalibacteraceae	g__DTU089	s__Unclassified
TP20200812-DBC22_DT2009055245-1_bin.205	d__Bacteria	p__Bacteroidota	c__Bacteroidia	o__Bacteroidales	f__Bacteroidaceae	g__UBA1189	s__Unclassified
TP20200812-DBC22_DT2009055245-1_bin.209	d__Bacteria	p__Verrucomicrobiota	c__Lentisphaeria	o__Victivallales	f__Victivallaceae	g__RGIG5270	s__RGIG5270 sp017456285
TP20200812-DBC22_DT2009055245-1_bin.242	d__Bacteria	p__Bacillota_A	c__Clostridia	o__Christensenellales	f__Borkfalkiaceae	g__HGM11412	s__Unclassified
TP20200812-DBC22_DT2009055245-1_bin.245	d__Bacteria	p__Bacteroidota	c__Bacteroidia	o__Bacteroidales	f__Bacteroidaceae	g__Mediterranea	s__Unclassified
TP20200812-DBC22_DT2009055245-1_bin.262	d__Bacteria	p__Bacillota_A	c__Clostridia	o__Oscillospirales	f__Oscillospiraceae	g__Faecousia	s__Unclassified
TP20200812-DBC22_DT2009055245-1_bin.43	d__Bacteria	p__Bacillota	c__Bacilli	o__Acholeplasmatales	f__Anaeroplasmataceae	g__Pelethenecus	s__Unclassified
TP20200812-DBC22_DT2009055245-1_bin.50	d__Bacteria	p__Bacillota_A	c__Clostridia	o__Oscillospirales	f__CAG-272	g__UMGS1865	s__Unclassified
TP20200812-DBC22_DT2009055245-1_bin.54	d__Bacteria	p__Bacteroidota	c__Bacteroidia	o__Bacteroidales	f__Rikenellaceae	g__Alistipes	s__Alistipes sp015059875
TP20200812-DBC22_DT2009055245-1_bin.61	d__Bacteria	p__Bacteroidota	c__Bacteroidia	o__Bacteroidales	f__Bacteroidaceae	g__Phocaeicola	s__Unclassified
TP20200812-DBC22_DT2009055245-1_bin.70	d__Bacteria	p__Bacillota_A	c__Clostridia	o__Christensenellales	f__Borkfalkiaceae	g__Scatosoma	s__Unclassified
TP20200812-DBC22_DT2009055245-1_bin.77	d__Bacteria	p__Bacillota_C	c__Negativicutes	o__Acidaminococcales	f__Acidaminococcaceae	g__JAHHUH01	s__Unclassified
TP20200812-DBC22_DT2009055245-1_bin.83	d__Bacteria	p__Bacillota_A	c__Clostridia	o__Oscillospirales	f__CAG-272	g__HGM12713	s__Unclassified
TP20200812-DBC22_DT2009055245-1_bin.89	d__Bacteria	p__Bacillota	c__Bacilli	o__RFN20	f__UBA1709	g__Unclassified	s__Unclassified
TP20200812-DBC23_DT2009055246-1_bin.102	d__Bacteria	p__Bacteroidota	c__Bacteroidia	o__Bacteroidales	f__UBA932	g__Cryptobacteroides	s__Unclassified
TP20200812-DBC23_DT2009055246-1_bin.141	d__Bacteria	p__Bacillota_A	c__Clostridia	o__Oscillospirales	f__CAG-272	g__HGM12713	s__Unclassified
TP20200812-DBC23_DT2009055246-1_bin.147	d__Bacteria	p__Bacteroidota	c__Bacteroidia	o__Bacteroidales	f__UBA932	g__Cryptobacteroides	s__Unclassified
TP20200812-DBC23_DT2009055246-1_bin.160	d__Bacteria	p__Pseudomonadota	c__Alphaproteobacteria	o__RF32	f__CAG-239	g__CAZU01	s__Unclassified
TP20200812-DBC23_DT2009055246-1_bin.172	d__Bacteria	p__Bacillota_A	c__Clostridia	o__Lachnospirales	f__Lachnospiraceae	g__SIG332	s__Unclassified
TP20200812-DBC23_DT2009055246-1_bin.185	d__Bacteria	p__Bacillota_A	c__Clostridia	o__Oscillospirales	f__Acutalibacteraceae	g__SIG575	s__Unclassified
TP20200812-DBC23_DT2009055246-1_bin.194	d__Bacteria	p__Bacillota_A	c__Clostridia	o__Oscillospirales	f__Acutalibacteraceae	g__UBA737	s__Unclassified
TP20200812-DBC23_DT2009055246-1_bin.197	d__Bacteria	p__Bacteroidota	c__Bacteroidia	o__Bacteroidales	f__Bacteroidaceae	g__HGM04593	s__HGM04593 sp017536695
TP20200812-DBC23_DT2009055246-1_bin.204	d__Bacteria	p__Bacillota_A	c__Clostridia	o__Oscillospirales	f__CAG-272	g__UMGS1865	s__Unclassified
TP20200812-DBC23_DT2009055246-1_bin.208	d__Bacteria	p__Bacteroidota	c__Bacteroidia	o__Bacteroidales	f__Rikenellaceae	g__Alistipes	s__Alistipes sp017465605
TP20200812-DBC23_DT2009055246-1_bin.215	d__Bacteria	p__Bacillota_A	c__Clostridia	o__Oscillospirales	f__Acutalibacteraceae	g__UBA1081	s__Unclassified
TP20200812-DBC23_DT2009055246-1_bin.217	d__Bacteria	p__Bacillota_A	c__Clostridia	o__Christensenellales	f__UBA1242	g__Unclassified	s__Unclassified
TP20200812-DBC23_DT2009055246-1_bin.226	d__Bacteria	p__Bacillota_A	c__Clostridia	o__Christensenellales	f__UBA1242	g__UBA7862	s__Unclassified
TP20200812-DBC23_DT2009055246-1_bin.234	d__Bacteria	p__Bacillota_A	c__Clostridia	o__Lachnospirales	f__Lachnospiraceae	g__Acetatifactor	s__Unclassified
TP20200812-DBC23_DT2009055246-1_bin.251	d__Bacteria	p__Bacillota_A	c__Clostridia	o__UMGS1883	f__UMGS1883	g__UMGS1883	s__Unclassified
TP20200812-DBC23_DT2009055246-1_bin.257	d__Bacteria	p__Bacteroidota	c__Bacteroidia	o__Bacteroidales	f__Bacteroidaceae	g__HGM04593	s__Unclassified
TP20200812-DBC23_DT2009055246-1_bin.267	d__Bacteria	p__Bacillota_A	c__Clostridia	o__Christensenellales	f__Borkfalkiaceae	g__Scatosoma	s__Scatosoma sp017625565
TP20200812-DBC23_DT2009055246-1_bin.282	d__Bacteria	p__Pseudomonadota	c__Alphaproteobacteria	o__Rs-D84	f__Rs-D84	g__Enterousia	s__Unclassified
TP20200812-DBC23_DT2009055246-1_bin.284	d__Bacteria	p__Bacillota_A	c__Clostridia	o__Oscillospirales	f__CAG-272	g__Flemingibacterium	s__Unclassified
TP20200812-DBC23_DT2009055246-1_bin.285	d__Bacteria	p__Bacillota_A	c__Clostridia	o__UBA1381	f__UBA9506	g__UMGS755	s__Unclassified
TP20200812-DBC23_DT2009055246-1_bin.318	d__Bacteria	p__Bacillota_A	c__Clostridia	o__Oscillospirales	f__Butyricicoccaceae	g__UBA4644	s__Unclassified
TP20200812-DBC23_DT2009055246-1_bin.322	d__Bacteria	p__Bacillota_A	c__Clostridia	o__Oscillospirales	f__CAG-272	g__HGM12713	s__Unclassified
TP20200812-DBC23_DT2009055246-1_bin.36	d__Bacteria	p__Bacteroidota	c__Bacteroidia	o__Bacteroidales	f__Bacteroidaceae	g__Phocaeicola	s__Phocaeicola sp015060765
TP20200812-DBC23_DT2009055246-1_bin.48	d__Bacteria	p__Bacillota_A	c__Clostridia	o__Oscillospirales	f__CAG-272	g__UBA1740	s__Unclassified
TP20200812-DBC23_DT2009055246-1_bin.5	d__Bacteria	p__Bacteroidota	c__Bacteroidia	o__Bacteroidales	f__Rikenellaceae	g__Alistipes	s__Unclassified
TP20200812-DBC23_DT2009055246-1_bin.52	d__Bacteria	p__Bacteroidota	c__Bacteroidia	o__Bacteroidales	f__Bacteroidaceae	g__Mediterranea	s__Mediterranea sp017630035
TP20200812-DBC23_DT2009055246-1_bin.64	d__Bacteria	p__Bacillota_A	c__Clostridia	o__Christensenellales	f__Pumilibacteraceae	g__RUG12826	s__Unclassified
TP20200812-DBC23_DT2009055246-1_bin.73	d__Bacteria	p__Bacillota_A	c__Clostridia	o__Christensenellales	f__Borkfalkiaceae	g__Scatosoma	s__Unclassified
TP20200812-DBC24_DT2009055247-1_bin.108	d__Bacteria	p__Verrucomicrobiota	c__Verrucomicrobiae	o__Verrucomicrobiales	f__Akkermansiaceae	g__Akkermansia	s__Unclassified
TP20200812-DBC24_DT2009055247-1_bin.113	d__Bacteria	p__Bacillota_A	c__Clostridia	o__Oscillospirales	f__Oscillospiraceae	g__Faecousia	s__Unclassified
TP20200812-DBC24_DT2009055247-1_bin.129	d__Bacteria	p__Bacillota_A	c__Clostridia	o__Monoglobales	f__Monoglobaceae	g__UMGS1820	s__Unclassified
TP20200812-DBC24_DT2009055247-1_bin.146	d__Bacteria	p__Bacillota_A	c__Clostridia	o__Oscillospirales	f__CAG-272	g__UBA1740	s__Unclassified
TP20200812-DBC24_DT2009055247-1_bin.151	d__Bacteria	p__Bacillota	c__Bacilli	o__Acholeplasmatales	f__Anaeroplasmataceae	g__Anaeroplasma	s__Unclassified
TP20200812-DBC24_DT2009055247-1_bin.170	d__Bacteria	p__Bacillota_A	c__Clostridia	o__Oscillospirales	f__Acutalibacteraceae	g__RUG806	s__Unclassified
TP20200812-DBC24_DT2009055247-1_bin.171	d__Bacteria	p__Bacillota_A	c__Clostridia	o__Oscillospirales	f__Oscillospiraceae	g__RGIG7114	s__Unclassified
TP20200812-DBC24_DT2009055247-1_bin.185	d__Bacteria	p__Bacillota_A	c__Clostridia	o__Christensenellales	f__Borkfalkiaceae	g__Scatosoma	s__Unclassified
TP20200812-DBC24_DT2009055247-1_bin.198	d__Bacteria	p__Bacillota_A	c__Clostridia	o__TANB77	f__CAG-465	g__UMGS1649	s__Unclassified
TP20200812-DBC24_DT2009055247-1_bin.211	d__Bacteria	p__Bacillota_A	c__Clostridia	o__Oscillospirales	f__Acutalibacteraceae	g__UBA6857	s__Unclassified
TP20200812-DBC24_DT2009055247-1_bin.214	d__Bacteria	p__Bacillota_A	c__Clostridia	o__Oscillospirales	f__Acutalibacteraceae	g__UBA5905	s__Unclassified
TP20200812-DBC24_DT2009055247-1_bin.216	d__Bacteria	p__Bacillota_A	c__Clostridia	o__UBA1381	f__UBA9506	g__Congzhengia	s__Unclassified
TP20200812-DBC24_DT2009055247-1_bin.218	d__Bacteria	p__Bacillota_A	c__Clostridia	o__UMGS1810	f__UMGS1810	g__SIG430	s__Unclassified
TP20200812-DBC24_DT2009055247-1_bin.220	d__Bacteria	p__Bacillota_A	c__Clostridia	o__HGM11514	f__HGM11514	g__SIG438	s__Unclassified
TP20200812-DBC24_DT2009055247-1_bin.227	d__Bacteria	p__Bacillota_A	c__Clostridia	o__Oscillospirales	f__CAG-382	g__UMGS1387	s__Unclassified
TP20200812-DBC24_DT2009055247-1_bin.233	d__Bacteria	p__Bacillota	c__Bacilli	o__Erysipelotrichales	f__Erysipelotrichaceae	g__RGIG1896	s__Unclassified
TP20200812-DBC24_DT2009055247-1_bin.256	d__Bacteria	p__Bacillota_A	c__Clostridia	o__Oscillospirales	f__Ruminococcaceae	g__Fumia	s__Unclassified
TP20200812-DBC24_DT2009055247-1_bin.262	d__Bacteria	p__Bacillota_A	c__Clostridia	o__Oscillospirales	f__Acutalibacteraceae	g__SFWF01	s__Unclassified
TP20200812-DBC24_DT2009055247-1_bin.294	d__Bacteria	p__Bacillota_A	c__Clostridia	o__Oscillospirales	f__Oscillospiraceae	g__Faecousia	s__Unclassified
TP20200812-DBC24_DT2009055247-1_bin.30	d__Bacteria	p__Bacillota_A	c__Clostridia	o__Oscillospirales	f__Oscillospiraceae	g__Faecousia	s__Unclassified
TP20200812-DBC24_DT2009055247-1_bin.310	d__Bacteria	p__Bacillota_A	c__Clostridia	o__Christensenellales	f__Pumilibacteraceae	g__UBA10677	s__Unclassified
TP20200812-DBC24_DT2009055247-1_bin.321	d__Bacteria	p__Bacillota	c__Bacilli	o__RFN20	f__CAG-449	g__CAG-449	s__Unclassified
TP20200812-DBC24_DT2009055247-1_bin.329	d__Bacteria	p__Bacillota_A	c__Clostridia	o__Oscillospirales	f__Ruminococcaceae	g__Ruminococcus	s__Unclassified
TP20200812-DBC24_DT2009055247-1_bin.337	d__Bacteria	p__Bacillota_C	c__Negativicutes	o__Acidaminococcales	f__Acidaminococcaceae	g__JAHHUH01	s__Unclassified
TP20200812-DBC24_DT2009055247-1_bin.342	d__Bacteria	p__Bacillota_A	c__Clostridia	o__Monoglobales	f__Monoglobaceae	g__Ructibacterium	s__Unclassified
TP20200812-DBC24_DT2009055247-1_bin.348	d__Bacteria	p__Bacillota	c__Bacilli	o__ML615J-28	f__CAG-313	g__CAG-313	s__Unclassified
TP20200812-DBC24_DT2009055247-1_bin.352	d__Bacteria	p__Bacillota_A	c__Clostridia	o__Oscillospirales	f__CAG-272	g__UBA1740	s__Unclassified
TP20200812-DBC24_DT2009055247-1_bin.361	d__Bacteria	p__Bacillota_A	c__Clostridia	o__Oscillospirales	f__Oscillospiraceae	g__Pelethomonas	s__Unclassified
TP20200812-DBC24_DT2009055247-1_bin.371	d__Bacteria	p__Pseudomonadota	c__Alphaproteobacteria	o__Rs-D84	f__Rs-D84	g__Enterousia	s__Unclassified
TP20200812-DBC24_DT2009055247-1_bin.411	d__Bacteria	p__Bacteroidota	c__Bacteroidia	o__Bacteroidales	f__UBA932	g__Cryptobacteroides	s__Unclassified
TP20200812-DBC24_DT2009055247-1_bin.414	d__Bacteria	p__Bacillota_A	c__Clostridia	o__Oscillospirales	f__Butyricicoccaceae	g__RGIG7238	s__Unclassified
TP20200812-DBC24_DT2009055247-1_bin.42	d__Bacteria	p__Bacillota_A	c__Clostridia	o__Christensenellales	f__Borkfalkiaceae	g__UBA1259	s__Unclassified
TP20200812-DBC24_DT2009055247-1_bin.425	d__Bacteria	p__Bacillota_A	c__Clostridia	o__Christensenellales	f__Borkfalkiaceae	g__Scatosoma	s__Unclassified
TP20200812-DBC24_DT2009055247-1_bin.430	d__Bacteria	p__Bacillota_A	c__Clostridia	o__Oscillospirales	f__Acutalibacteraceae	g__UBA737	s__UBA737 sp904502215
TP20200812-DBC24_DT2009055247-1_bin.437	d__Bacteria	p__Bacteroidota	c__Bacteroidia	o__Bacteroidales	f__Rikenellaceae	g__Alistipes	s__Alistipes sp015059865
TP20200812-DBC24_DT2009055247-1_bin.448	d__Bacteria	p__Bacillota_A	c__Clostridia	o__Christensenellales	f__Borkfalkiaceae	g__UBA1259	s__Unclassified
TP20200812-DBC24_DT2009055247-1_bin.450	d__Bacteria	p__Bacillota_A	c__Clostridia	o__Christensenellales	f__Borkfalkiaceae	g__UBA1259	s__Unclassified
TP20200812-DBC24_DT2009055247-1_bin.464	d__Bacteria	p__Bacillota	c__Bacilli	o__RFN20	f__UBA1709	g__Unclassified	s__Unclassified
TP20200812-DBC24_DT2009055247-1_bin.472	d__Bacteria	p__Bacillota	c__Bacilli	o__RFN20	f__CAG-631	g__Caccosoma	s__Unclassified
TP20200812-DBC24_DT2009055247-1_bin.497	d__Bacteria	p__Bacillota_A	c__Clostridia	o__Oscillospirales	f__Acutalibacteraceae	g__Fimenecus	s__Unclassified
TP20200812-DBC24_DT2009055247-1_bin.499	d__Bacteria	p__Bacillota_A	c__Clostridia	o__Oscillospirales	f__Acutalibacteraceae	g__RUG420	s__Unclassified
TP20200812-DBC24_DT2009055247-1_bin.5	d__Bacteria	p__Bacillota_A	c__Clostridia	o__Oscillospirales	f__Acutalibacteraceae	g__UBA737	s__Unclassified
TP20200812-DBC24_DT2009055247-1_bin.509	d__Bacteria	p__Bacillota_A	c__Clostridia	o__Oscillospirales	f__Acutalibacteraceae	g__DTU089	s__Unclassified
TP20200812-DBC24_DT2009055247-1_bin.514	d__Bacteria	p__Bacillota_A	c__Clostridia	o__Peptostreptococcales	f__Anaerovoracaceae	g__Emergencia	s__Unclassified
TP20200812-DBC24_DT2009055247-1_bin.522	d__Bacteria	p__Bacillota_A	c__Clostridia	o__Oscillospirales	f__CAG-272	g__RGIG2000	s__Unclassified
TP20200812-DBC24_DT2009055247-1_bin.55	d__Bacteria	p__Bacillota_A	c__Clostridia	o__Christensenellales	f__Borkfalkiaceae	g__UBA4675	s__Unclassified
TP20200812-DBC24_DT2009055247-1_bin.74	d__Bacteria	p__Bacillota_A	c__Clostridia	o__Oscillospirales	f__CAG-272	g__UBA1740	s__Unclassified
TP20200812-DBC24_DT2009055247-1_bin.78	d__Bacteria	p__Bacillota_A	c__Clostridia	o__Christensenellales	f__Borkfalkiaceae	g__Scatosoma	s__Unclassified
TP20200812-DBC24_DT2009055247-1_bin.8	d__Bacteria	p__Bacillota_A	c__Clostridia	o__Oscillospirales	f__Oscillospiraceae	g__Faecousia	s__Unclassified
TP20200812-DBC24_DT2009055247-1_bin.88	d__Bacteria	p__Bacteroidota	c__Bacteroidia	o__Bacteroidales	f__Bacteroidaceae	g__UBA1189	s__Unclassified
TP20200812-DBC25_DT2009055248-1_bin.111	d__Bacteria	p__Bacillota_A	c__Clostridia	o__Oscillospirales	f__CAG-272	g__RGIG2000	s__Unclassified
TP20200812-DBC25_DT2009055248-1_bin.116	d__Bacteria	p__Bacillota_A	c__Clostridia	o__UBA1381	f__UMGS1253	g__CAKSHP01	s__Unclassified
TP20200812-DBC25_DT2009055248-1_bin.128	d__Bacteria	p__Bacillota_A	c__Clostridia	o__Oscillospirales	f__CAG-272	g__RGIG1993	s__Unclassified
TP20200812-DBC25_DT2009055248-1_bin.142	d__Bacteria	p__Bacteroidota	c__Bacteroidia	o__Bacteroidales	f__Bacteroidaceae	g__Phocaeicola	s__Unclassified
TP20200812-DBC25_DT2009055248-1_bin.146	d__Bacteria	p__Bacillota_A	c__Clostridia	o__Oscillospirales	f__CAG-272	g__RGIG2000	s__Unclassified
TP20200812-DBC25_DT2009055248-1_bin.150	d__Bacteria	p__Bacteroidota	c__Bacteroidia	o__Bacteroidales	f__Rikenellaceae	g__Alistipes	s__Unclassified
TP20200812-DBC25_DT2009055248-1_bin.153	d__Bacteria	p__Bacillota_A	c__Clostridia	o__Oscillospirales	f__Oscillospiraceae	g__Dysosmobacter	s__Unclassified
TP20200812-DBC25_DT2009055248-1_bin.16	d__Bacteria	p__Bacillota_A	c__Clostridia	o__Oscillospirales	f__Acutalibacteraceae	g__RUG806	s__Unclassified
TP20200812-DBC25_DT2009055248-1_bin.167	d__Bacteria	p__Bacteroidota	c__Bacteroidia	o__Bacteroidales	f__Bacteroidaceae	g__HGM04593	s__HGM04593 sp017503645
TP20200812-DBC25_DT2009055248-1_bin.17	d__Bacteria	p__Bacillota_A	c__Clostridia	o__Oscillospirales	f__CAG-272	g__SIG644	s__Unclassified
TP20200812-DBC25_DT2009055248-1_bin.171	d__Bacteria	p__Bacteroidota	c__Bacteroidia	o__Bacteroidales	f__Rikenellaceae	g__Alistipes	s__Unclassified
TP20200812-DBC25_DT2009055248-1_bin.174	d__Bacteria	p__Bacillota_A	c__Clostridia	o__Oscillospirales	f__Acutalibacteraceae	g__RUG420	s__Unclassified
TP20200812-DBC25_DT2009055248-1_bin.179	d__Bacteria	p__Bacillota_A	c__Clostridia	o__Oscillospirales	f__CAG-272	g__UBA4717	s__Unclassified
TP20200812-DBC25_DT2009055248-1_bin.187	d__Bacteria	p__Bacteroidota	c__Bacteroidia	o__Bacteroidales	f__Rikenellaceae	g__Alistipes	s__Unclassified
TP20200812-DBC25_DT2009055248-1_bin.197	d__Bacteria	p__Bacteroidota	c__Bacteroidia	o__Bacteroidales	f__Rikenellaceae	g__Alistipes	s__Unclassified
TP20200812-DBC25_DT2009055248-1_bin.202	d__Bacteria	p__Bacteroidota	c__Bacteroidia	o__Bacteroidales	f__UBA932	g__Cryptobacteroides	s__Unclassified
TP20200812-DBC25_DT2009055248-1_bin.205	d__Bacteria	p__Bacillota_A	c__Clostridia	o__Oscillospirales	f__CAG-272	g__HGM12713	s__Unclassified
TP20200812-DBC25_DT2009055248-1_bin.208	d__Bacteria	p__Bacillota_A	c__Clostridia	o__Oscillospirales	f__Acutalibacteraceae	g__UBA6857	s__Unclassified
TP20200812-DBC25_DT2009055248-1_bin.21	d__Bacteria	p__Bacteroidota	c__Bacteroidia	o__Bacteroidales	f__Rikenellaceae	g__Alistipes	s__Alistipes sp017437045
TP20200812-DBC25_DT2009055248-1_bin.215	d__Bacteria	p__Bacillota_A	c__Clostridia	o__Oscillospirales	f__Oscillospiraceae	g__Faecousia	s__Unclassified
TP20200812-DBC25_DT2009055248-1_bin.232	d__Bacteria	p__Bacteroidota	c__Bacteroidia	o__Bacteroidales	f__UBA932	g__Cryptobacteroides	s__Unclassified
TP20200812-DBC25_DT2009055248-1_bin.238	d__Bacteria	p__Bacteroidota	c__Bacteroidia	o__Bacteroidales	f__UBA932	g__Cryptobacteroides	s__Unclassified
TP20200812-DBC25_DT2009055248-1_bin.255	d__Bacteria	p__Bacteroidota	c__Bacteroidia	o__Bacteroidales	f__Rikenellaceae	g__Alistipes	s__Unclassified
TP20200812-DBC25_DT2009055248-1_bin.265	d__Bacteria	p__Bacillota_A	c__Clostridia	o__UBA1381	f__UBA9506	g__Congzhengia	s__Unclassified
TP20200812-DBC25_DT2009055248-1_bin.269	d__Bacteria	p__Bacillota_A	c__Clostridia	o__Oscillospirales	f__Oscillospiraceae	g__Dysosmobacter	s__Unclassified
TP20200812-DBC25_DT2009055248-1_bin.270	d__Bacteria	p__Bacillota_A	c__Clostridia	o__Christensenellales	f__UBA1242	g__CAKVLS01	s__Unclassified
TP20200812-DBC25_DT2009055248-1_bin.285	d__Bacteria	p__Bacteroidota	c__Bacteroidia	o__Bacteroidales	f__Muribaculaceae	g__RGIG4576	s__Unclassified
TP20200812-DBC25_DT2009055248-1_bin.311	d__Bacteria	p__Bacillota_A	c__Clostridia	o__RGIG6154	f__RGIG6154	g__RGIG6154	s__Unclassified
TP20200812-DBC25_DT2009055248-1_bin.319	d__Bacteria	p__Bacillota_A	c__Clostridia	o__Oscillospirales	f__Acutalibacteraceae	g__CAG-177	s__Unclassified
TP20200812-DBC25_DT2009055248-1_bin.32	d__Bacteria	p__Bacteroidota	c__Bacteroidia	o__Bacteroidales	f__Rikenellaceae	g__Alistipes	s__Alistipes sp017465605
TP20200812-DBC25_DT2009055248-1_bin.320	d__Bacteria	p__Verrucomicrobiota	c__Verrucomicrobiae	o__Verrucomicrobiales	f__Akkermansiaceae	g__Akkermansia	s__Unclassified
TP20200812-DBC25_DT2009055248-1_bin.330	d__Bacteria	p__Bacteroidota	c__Bacteroidia	o__Bacteroidales	f__Rikenellaceae	g__UBA940	s__UBA940 sp017936385
TP20200812-DBC25_DT2009055248-1_bin.66	d__Bacteria	p__Bacillota_A	c__Clostridia	o__Lachnospirales	f__Lachnospiraceae	g__RGIG6307	s__Unclassified
TP20200812-DBC25_DT2009055248-1_bin.7	d__Bacteria	p__Bacillota_A	c__Clostridia	o__Oscillospirales	f__CAG-272	g__SIG710	s__Unclassified
TP20200812-DBC25_DT2009055248-1_bin.77	d__Bacteria	p__Bacillota_A	c__Clostridia	o__Christensenellales	f__Borkfalkiaceae	g__Scatosoma	s__Unclassified
TP20200812-DBC25_DT2009055248-1_bin.78	d__Bacteria	p__Bacillota_A	c__Clostridia	o__Christensenellales	f__Borkfalkiaceae	g__UBA1259	s__Unclassified
TP20200812-DBC25_DT2009055248-1_bin.80	d__Bacteria	p__Bacillota_A	c__Clostridia	o__Monoglobales	f__Monoglobaceae	g__Ructibacterium	s__Unclassified
TP20200812-DBC25_DT2009055248-1_bin.81	d__Bacteria	p__Bacteroidota	c__Bacteroidia	o__Bacteroidales	f__Rikenellaceae	g__Alistipes	s__Unclassified
TP20200812-DBC25_DT2009055248-1_bin.88	d__Bacteria	p__Bacillota_A	c__Clostridia	o__UMGS1810	f__UMGS1810	g__RGIG8748	s__Unclassified
TP20200812-DBC26_DT2009055249-1_bin.1	d__Bacteria	p__Bacillota_A	c__Clostridia	o__Oscillospirales	f__Acutalibacteraceae	g__DTU089	s__Unclassified
TP20200812-DBC26_DT2009055249-1_bin.101	d__Bacteria	p__Bacillota_A	c__Clostridia	o__Oscillospirales	f__CAG-272	g__CAG-448	s__Unclassified
TP20200812-DBC26_DT2009055249-1_bin.104	d__Bacteria	p__Bacillota_A	c__Clostridia	o__Christensenellales	f__Borkfalkiaceae	g__Scatosoma	s__Unclassified
TP20200812-DBC26_DT2009055249-1_bin.122	d__Bacteria	p__Bacteroidota	c__Bacteroidia	o__Bacteroidales	f__F082	g__Limimorpha	s__Limimorpha sp015061365
TP20200812-DBC26_DT2009055249-1_bin.124	d__Bacteria	p__Bacillota_A	c__Clostridia	o__Oscillospirales	f__CAG-382	g__UBA1752	s__Unclassified
TP20200812-DBC26_DT2009055249-1_bin.136	d__Bacteria	p__Bacillota_A	c__Clostridia	o__Oscillospirales	f__CAG-272	g__HGM12713	s__Unclassified
TP20200812-DBC26_DT2009055249-1_bin.144	d__Bacteria	p__Bacteroidota	c__Bacteroidia	o__Bacteroidales	f__Rikenellaceae	g__Alistipes	s__Unclassified
TP20200812-DBC26_DT2009055249-1_bin.148	d__Bacteria	p__Bacillota_A	c__Clostridia	o__Oscillospirales	f__Oscillospiraceae	g__Faecousia	s__Unclassified
TP20200812-DBC26_DT2009055249-1_bin.172	d__Bacteria	p__Bacteroidota	c__Bacteroidia	o__Bacteroidales	f__Marinifilaceae	g__Odoribacter	s__Unclassified
TP20200812-DBC26_DT2009055249-1_bin.180	d__Bacteria	p__Bacteroidota	c__Bacteroidia	o__Bacteroidales	f__Rikenellaceae	g__Tidjanibacter	s__Unclassified
TP20200812-DBC26_DT2009055249-1_bin.185	d__Bacteria	p__Bacillota_A	c__Clostridia	o__Oscillospirales	f__Acutalibacteraceae	g__UBA737	s__Unclassified
TP20200812-DBC26_DT2009055249-1_bin.187	d__Bacteria	p__Bacillota_A	c__Clostridia	o__Christensenellales	f__CAG-74	g__SFMI01	s__Unclassified
TP20200812-DBC26_DT2009055249-1_bin.190	d__Bacteria	p__Bacillota	c__Bacilli	o__ML615J-28	f__CAG-313	g__UBA1737	s__Unclassified
TP20200812-DBC26_DT2009055249-1_bin.224	d__Bacteria	p__Bacteroidota	c__Bacteroidia	o__Bacteroidales	f__Bacteroidaceae	g__Phocaeicola	s__Phocaeicola sp017503235
TP20200812-DBC26_DT2009055249-1_bin.233	d__Bacteria	p__Bacillota_A	c__Clostridia	o__Oscillospirales	f__Oscillospiraceae	g__Dysosmobacter	s__Dysosmobacter sp015068335
TP20200812-DBC26_DT2009055249-1_bin.234	d__Bacteria	p__Bacteroidota	c__Bacteroidia	o__Bacteroidales	f__UBA932	g__Cryptobacteroides	s__Unclassified
TP20200812-DBC26_DT2009055249-1_bin.241	d__Bacteria	p__Bacillota_A	c__Clostridia	o__Christensenellales	f__Borkfalkiaceae	g__UBA1259	s__Unclassified
TP20200812-DBC26_DT2009055249-1_bin.243	d__Bacteria	p__Bacillota_A	c__Clostridia	o__Oscillospirales	f__CAG-272	g__UBA1740	s__Unclassified
TP20200812-DBC26_DT2009055249-1_bin.248	d__Bacteria	p__Bacteroidota	c__Bacteroidia	o__Bacteroidales	f__Paludibacteraceae	g__UBA1723	s__UBA1723 sp002371265
TP20200812-DBC26_DT2009055249-1_bin.26	d__Bacteria	p__Bacillota_A	c__Clostridia	o__Oscillospirales	f__CAG-272	g__RGIG2000	s__Unclassified
TP20200812-DBC26_DT2009055249-1_bin.266	d__Bacteria	p__Bacteroidota	c__Bacteroidia	o__Bacteroidales	f__Rikenellaceae	g__UBA940	s__UBA940 sp015060105
TP20200812-DBC26_DT2009055249-1_bin.267	d__Bacteria	p__Bacillota_A	c__Clostridia	o__Oscillospirales	f__Ruminococcaceae	g__UBA11540	s__Unclassified
TP20200812-DBC26_DT2009055249-1_bin.289	d__Bacteria	p__Bacteroidota	c__Bacteroidia	o__Bacteroidales	f__Rikenellaceae	g__Alistipes	s__Alistipes sp015059875
TP20200812-DBC26_DT2009055249-1_bin.298	d__Bacteria	p__Bacillota_A	c__Clostridia	o__Oscillospirales	f__Oscillospiraceae	g__Faecousia	s__Unclassified
TP20200812-DBC26_DT2009055249-1_bin.307	d__Bacteria	p__Bacteroidota	c__Bacteroidia	o__Bacteroidales	f__Bacteroidaceae	g__HGM04593	s__HGM04593 sp017503645
TP20200812-DBC26_DT2009055249-1_bin.32	d__Bacteria	p__Bacteroidota	c__Bacteroidia	o__Bacteroidales	f__Rikenellaceae	g__Alistipes	s__Unclassified
TP20200812-DBC26_DT2009055249-1_bin.323	d__Bacteria	p__Bacillota_A	c__Clostridia	o__Oscillospirales	f__Ruminococcaceae	g__Ruminococcus	s__Unclassified
TP20200812-DBC26_DT2009055249-1_bin.324	d__Bacteria	p__Bacteroidota	c__Bacteroidia	o__Bacteroidales	f__UBA932	g__Egerieousia	s__Egerieousia sp015060445
TP20200812-DBC26_DT2009055249-1_bin.335	d__Bacteria	p__Bacillota_A	c__Clostridia	o__Oscillospirales	f__Acutalibacteraceae	g__UBA8612	s__Unclassified
TP20200812-DBC26_DT2009055249-1_bin.338	d__Bacteria	p__Bacteroidota	c__Bacteroidia	o__Bacteroidales	f__UBA932	g__Cryptobacteroides	s__Cryptobacteroides sp017461285
TP20200812-DBC26_DT2009055249-1_bin.34	d__Bacteria	p__Bacteroidota	c__Bacteroidia	o__Bacteroidales	f__Bacteroidaceae	g__Mediterranea	s__Unclassified
TP20200812-DBC26_DT2009055249-1_bin.340	d__Bacteria	p__Bacillota_A	c__Clostridia	o__Oscillospirales	f__Acutalibacteraceae	g__RUG420	s__Unclassified
TP20200812-DBC26_DT2009055249-1_bin.4	d__Bacteria	p__Bacteroidota	c__Bacteroidia	o__Bacteroidales	f__Rikenellaceae	g__Alistipes	s__Unclassified
TP20200812-DBC26_DT2009055249-1_bin.42	d__Bacteria	p__Bacteroidota	c__Bacteroidia	o__Bacteroidales	f__UBA932	g__Cryptobacteroides	s__Cryptobacteroides sp015060325
TP20200812-DBC26_DT2009055249-1_bin.43	d__Bacteria	p__Bacillota_A	c__Clostridia	o__RGIG6154	f__RGIG6154	g__RGIG6154	s__Unclassified
TP20200812-DBC26_DT2009055249-1_bin.45	d__Bacteria	p__Bacillota_A	c__Clostridia	o__Oscillospirales	f__CAG-272	g__UBA1740	s__Unclassified
TP20200812-DBC26_DT2009055249-1_bin.48	d__Bacteria	p__Bacillota_A	c__Clostridia	o__Oscillospirales	f__CAG-272	g__RGIG2000	s__Unclassified
TP20200812-DBC26_DT2009055249-1_bin.69	d__Bacteria	p__Bacillota_A	c__Clostridia	o__Oscillospirales	f__Acutalibacteraceae	g__CAG-177	s__Unclassified
TP20200812-DBC26_DT2009055249-1_bin.84	d__Bacteria	p__Bacteroidota	c__Bacteroidia	o__Bacteroidales	f__UBA932	g__Cryptobacteroides	s__Unclassified
TP20200812-DBC26_DT2009055249-1_bin.90	d__Bacteria	p__Bacillota_A	c__Clostridia	o__Oscillospirales	f__Oscillospiraceae	g__Faecousia	s__Unclassified
TP20200812-DBC26_DT2009055249-1_bin.95	d__Bacteria	p__Bacillota_A	c__Clostridia	o__Oscillospirales	f__CAG-272	g__UBA1740	s__Unclassified
TP20200812-DBC27_DT2009055250-1_bin.101	d__Bacteria	p__Bacteroidota	c__Bacteroidia	o__Bacteroidales	f__Rikenellaceae	g__Alistipes	s__Alistipes sp017437045
TP20200812-DBC27_DT2009055250-1_bin.103	d__Bacteria	p__Bacteroidota	c__Bacteroidia	o__Bacteroidales	f__Rikenellaceae	g__Alistipes	s__Alistipes sp015059875
TP20200812-DBC27_DT2009055250-1_bin.104	d__Bacteria	p__Bacillota_A	c__Clostridia	o__Oscillospirales	f__Butyricicoccaceae	g__UBA4644	s__Unclassified
TP20200812-DBC27_DT2009055250-1_bin.11	d__Bacteria	p__Bacillota_A	c__Clostridia	o__Oscillospirales	f__CAG-272	g__RGIG2000	s__Unclassified
TP20200812-DBC27_DT2009055250-1_bin.112	d__Bacteria	p__Bacteroidota	c__Bacteroidia	o__Bacteroidales	f__Rikenellaceae	g__Alistipes	s__Unclassified
TP20200812-DBC27_DT2009055250-1_bin.141	d__Bacteria	p__Bacillota_A	c__Clostridia	o__UMGS1810	f__UMGS1810	g__RGIG1828	s__Unclassified
TP20200812-DBC27_DT2009055250-1_bin.148	d__Bacteria	p__Bacteroidota	c__Bacteroidia	o__Bacteroidales	f__Rikenellaceae	g__Alistipes	s__Unclassified
TP20200812-DBC27_DT2009055250-1_bin.157	d__Bacteria	p__Bacillota_A	c__Clostridia	o__Oscillospirales	f__Acutalibacteraceae	g__CAG-177	s__Unclassified
TP20200812-DBC27_DT2009055250-1_bin.158	d__Bacteria	p__Bacteroidota	c__Bacteroidia	o__Bacteroidales	f__Rikenellaceae	g__Alistipes	s__Unclassified
TP20200812-DBC27_DT2009055250-1_bin.16	d__Bacteria	p__Bacillota_A	c__Clostridia	o__Oscillospirales	f__CAG-272	g__HGM12713	s__Unclassified
TP20200812-DBC27_DT2009055250-1_bin.163	d__Bacteria	p__Bacillota_A	c__Clostridia	o__Oscillospirales	f__CAG-272	g__CAG-390	s__Unclassified
TP20200812-DBC27_DT2009055250-1_bin.167	d__Bacteria	p__Bacteroidota	c__Bacteroidia	o__Bacteroidales	f__Bacteroidaceae	g__Phocaeicola	s__Unclassified
TP20200812-DBC27_DT2009055250-1_bin.180	d__Bacteria	p__Bacteroidota	c__Bacteroidia	o__Bacteroidales	f__Bacteroidaceae	g__HGM04593	s__Unclassified
TP20200812-DBC27_DT2009055250-1_bin.182	d__Bacteria	p__Bacillota_A	c__Clostridia	o__Oscillospirales	f__CAG-272	g__SIG672	s__Unclassified
TP20200812-DBC27_DT2009055250-1_bin.191	d__Bacteria	p__Bacteroidota	c__Bacteroidia	o__Bacteroidales	f__Bacteroidaceae	g__UBA1189	s__Unclassified
TP20200812-DBC27_DT2009055250-1_bin.192	d__Bacteria	p__Bacteroidota	c__Bacteroidia	o__Bacteroidales	f__UBA932	g__Cryptobacteroides	s__Unclassified
TP20200812-DBC27_DT2009055250-1_bin.204	d__Bacteria	p__Bacteroidota	c__Bacteroidia	o__Bacteroidales	f__Rikenellaceae	g__Tidjanibacter	s__Unclassified
TP20200812-DBC27_DT2009055250-1_bin.207	d__Bacteria	p__Bacillota_A	c__Clostridia	o__Oscillospirales	f__Ruminococcaceae	g__UBA3855	s__Unclassified
TP20200812-DBC27_DT2009055250-1_bin.208	d__Bacteria	p__Bacillota_A	c__Clostridia	o__Christensenellales	f__Borkfalkiaceae	g__UBA1259	s__Unclassified
TP20200812-DBC27_DT2009055250-1_bin.209	d__Bacteria	p__Bacteroidota	c__Bacteroidia	o__Bacteroidales	f__Rikenellaceae	g__Alistipes	s__Alistipes sp017623505
TP20200812-DBC27_DT2009055250-1_bin.219	d__Bacteria	p__Pseudomonadota	c__Alphaproteobacteria	o__Rs-D84	f__Rs-D84	g__Enterousia	s__Unclassified
TP20200812-DBC27_DT2009055250-1_bin.224	d__Bacteria	p__Bacillota_A	c__Clostridia	o__Christensenellales	f__Borkfalkiaceae	g__Scatosoma	s__Unclassified
TP20200812-DBC27_DT2009055250-1_bin.225	d__Bacteria	p__Bacillota_A	c__Clostridia	o__Oscillospirales	f__Acutalibacteraceae	g__DTU089	s__Unclassified
TP20200812-DBC27_DT2009055250-1_bin.229	d__Bacteria	p__Bacillota	c__Bacilli	o__RFN20	f__CAG-449	g__UBA3210	s__Unclassified
TP20200812-DBC27_DT2009055250-1_bin.238	d__Bacteria	p__Bacillota_A	c__Clostridia	o__Oscillospirales	f__SIG627	g__RGIG5579	s__Unclassified
TP20200812-DBC27_DT2009055250-1_bin.24	d__Bacteria	p__Bacillota_A	c__Clostridia	o__Monoglobales	f__Monoglobaceae	g__Unclassified	s__Unclassified
TP20200812-DBC27_DT2009055250-1_bin.262	d__Bacteria	p__Bacteroidota	c__Bacteroidia	o__Bacteroidales	f__UBA932	g__Cryptobacteroides	s__Unclassified
TP20200812-DBC27_DT2009055250-1_bin.265	d__Bacteria	p__Bacteroidota	c__Bacteroidia	o__Bacteroidales	f__Rikenellaceae	g__Alistipes	s__Alistipes sp017465605
TP20200812-DBC27_DT2009055250-1_bin.269	d__Bacteria	p__Bacillota_A	c__Clostridia	o__Oscillospirales	f__Ruminococcaceae	g__Ruminococcus	s__Ruminococcus sp017624895
TP20200812-DBC27_DT2009055250-1_bin.289	d__Bacteria	p__Bacillota_A	c__Clostridia	o__Monoglobales	f__Monoglobaceae	g__SIG440	s__Unclassified
TP20200812-DBC27_DT2009055250-1_bin.29	d__Bacteria	p__Bacillota_A	c__Clostridia	o__TANB77	f__CAG-508	g__Scatovivens	s__Unclassified
TP20200812-DBC27_DT2009055250-1_bin.298	d__Bacteria	p__Bacteroidota	c__Bacteroidia	o__Bacteroidales	f__F082	g__Limimorpha	s__Unclassified
TP20200812-DBC27_DT2009055250-1_bin.301	d__Bacteria	p__Bacteroidota	c__Bacteroidia	o__Bacteroidales	f__Rikenellaceae	g__Alistipes	s__Unclassified
TP20200812-DBC27_DT2009055250-1_bin.302	d__Bacteria	p__Bacillota_A	c__Clostridia	o__Oscillospirales	f__CAG-272	g__UBA1740	s__Unclassified
TP20200812-DBC27_DT2009055250-1_bin.305	d__Bacteria	p__Bacillota_A	c__Clostridia	o__Lachnospirales	f__Lachnospiraceae	g__Wujia	s__Unclassified
TP20200812-DBC27_DT2009055250-1_bin.315	d__Bacteria	p__Bacillota_A	c__Clostridia	o__Oscillospirales	f__CAG-272	g__QALR01	s__Unclassified
TP20200812-DBC27_DT2009055250-1_bin.50	d__Bacteria	p__Bacillota_A	c__Clostridia	o__Christensenellales	f__Borkfalkiaceae	g__Scatosoma	s__Unclassified
TP20200812-DBC27_DT2009055250-1_bin.55	d__Bacteria	p__Bacillota_A	c__Clostridia	o__Oscillospirales	f__CAG-272	g__UMGS902	s__Unclassified
TP20200812-DBC27_DT2009055250-1_bin.59	d__Bacteria	p__Bacteroidota	c__Bacteroidia	o__Bacteroidales	f__Bacteroidaceae	g__HGM04593	s__Unclassified
TP20200812-DBC27_DT2009055250-1_bin.77	d__Bacteria	p__Bacillota_A	c__Clostridia	o__Christensenellales	f__Borkfalkiaceae	g__UBA1259	s__Unclassified
TP20200812-DBC27_DT2009055250-1_bin.83	d__Bacteria	p__Bacteroidota	c__Bacteroidia	o__Bacteroidales	f__UBA932	g__Egerieousia	s__Egerieousia sp015060445
TP20200812-DBC28_DT2009055251-1_bin.103	d__Bacteria	p__Bacteroidota	c__Bacteroidia	o__Bacteroidales	f__Rikenellaceae	g__Alistipes	s__Unclassified
TP20200812-DBC28_DT2009055251-1_bin.110	d__Bacteria	p__Bacteroidota	c__Bacteroidia	o__Bacteroidales	f__F082	g__Limimorpha	s__Unclassified
TP20200812-DBC28_DT2009055251-1_bin.116	d__Bacteria	p__Pseudomonadota	c__Alphaproteobacteria	o__Rs-D84	f__Rs-D84	g__Enterousia	s__Unclassified
TP20200812-DBC28_DT2009055251-1_bin.127	d__Bacteria	p__Bacillota_A	c__Clostridia	o__Oscillospirales	f__CAG-272	g__UBA1740	s__Unclassified
TP20200812-DBC28_DT2009055251-1_bin.128	d__Bacteria	p__Bacteroidota	c__Bacteroidia	o__Bacteroidales	f__Bacteroidaceae	g__Phocaeicola	s__Unclassified
TP20200812-DBC28_DT2009055251-1_bin.129	d__Bacteria	p__Bacteroidota	c__Bacteroidia	o__Bacteroidales	f__Bacteroidaceae	g__HGM04593	s__HGM04593 sp015060885
TP20200812-DBC28_DT2009055251-1_bin.13	d__Bacteria	p__Bacillota_A	c__Clostridia	o__UBA1381	f__UBA9506	g__Congzhengia	s__Unclassified
TP20200812-DBC28_DT2009055251-1_bin.137	d__Bacteria	p__Verrucomicrobiota	c__Verrucomicrobiae	o__Verrucomicrobiales	f__Akkermansiaceae	g__Akkermansia	s__Unclassified
TP20200812-DBC28_DT2009055251-1_bin.151	d__Bacteria	p__Bacteroidota	c__Bacteroidia	o__Bacteroidales	f__Bacteroidaceae	g__Phocaeicola_A	s__Phocaeicola_A sp017416805
TP20200812-DBC28_DT2009055251-1_bin.157	d__Bacteria	p__Bacteroidota	c__Bacteroidia	o__Bacteroidales	f__Rikenellaceae	g__Alistipes	s__Unclassified
TP20200812-DBC28_DT2009055251-1_bin.159	d__Bacteria	p__Bacillota_A	c__Clostridia	o__Oscillospirales	f__CAG-272	g__RGIG4608	s__Unclassified
TP20200812-DBC28_DT2009055251-1_bin.176	d__Bacteria	p__Bacillota_A	c__Clostridia	o__Oscillospirales	f__CAG-272	g__RGIG1995	s__Unclassified
TP20200812-DBC28_DT2009055251-1_bin.18	d__Bacteria	p__Bacillota_A	c__Clostridia	o__Lachnospirales	f__Lachnospiraceae	g__UBA3766	s__Unclassified
TP20200812-DBC28_DT2009055251-1_bin.188	d__Bacteria	p__Bacteroidota	c__Bacteroidia	o__Bacteroidales	f__Rikenellaceae	g__Alistipes	s__Alistipes sp015059875
TP20200812-DBC28_DT2009055251-1_bin.200	d__Bacteria	p__Bacillota_A	c__Clostridia	o__Lachnospirales	f__Lachnospiraceae	g__Acetatifactor	s__Unclassified
TP20200812-DBC28_DT2009055251-1_bin.208	d__Bacteria	p__Bacteroidota	c__Bacteroidia	o__Bacteroidales	f__Rikenellaceae	g__Alistipes	s__Unclassified
TP20200812-DBC28_DT2009055251-1_bin.209	d__Bacteria	p__Bacillota_A	c__Clostridia	o__Oscillospirales	f__Acutalibacteraceae	g__UBA737	s__Unclassified
TP20200812-DBC28_DT2009055251-1_bin.210	d__Bacteria	p__Pseudomonadota	c__Alphaproteobacteria	o__Rs-D84	f__Rs-D84	g__Enterousia	s__Enterousia sp017409215
TP20200812-DBC28_DT2009055251-1_bin.242	d__Bacteria	p__Bacillota_A	c__Clostridia	o__Oscillospirales	f__Oscillospiraceae	g__Faecousia	s__Unclassified
TP20200812-DBC28_DT2009055251-1_bin.251	d__Bacteria	p__Bacteroidota	c__Bacteroidia	o__Bacteroidales	f__Bacteroidaceae	g__Phocaeicola_A	s__Phocaeicola_A sp017516265
TP20200812-DBC28_DT2009055251-1_bin.253	d__Bacteria	p__Bacillota_A	c__Clostridia	o__Christensenellales	f__Borkfalkiaceae	g__Scatosoma	s__Unclassified
TP20200812-DBC28_DT2009055251-1_bin.261	d__Bacteria	p__Bacillota_A	c__Clostridia	o__Christensenellales	f__Borkfalkiaceae	g__UBA1259	s__Unclassified
TP20200812-DBC28_DT2009055251-1_bin.35	d__Bacteria	p__Bacillota_A	c__Clostridia	o__Oscillospirales	f__CAG-272	g__UBA1740	s__Unclassified
TP20200812-DBC28_DT2009055251-1_bin.39	d__Bacteria	p__Bacteroidota	c__Bacteroidia	o__Bacteroidales	f__UBA932	g__Cryptobacteroides	s__Unclassified
TP20200812-DBC28_DT2009055251-1_bin.48	d__Bacteria	p__Bacillota_A	c__Clostridia	o__Oscillospirales	f__Butyricicoccaceae	g__UBA4644	s__Unclassified
TP20200812-DBC28_DT2009055251-1_bin.59	d__Bacteria	p__Bacillota_A	c__Clostridia	o__Christensenellales	f__Borkfalkiaceae	g__Scatosoma	s__Unclassified
TP20200812-DBC28_DT2009055251-1_bin.89	d__Bacteria	p__Bacillota_A	c__Clostridia	o__Oscillospirales	f__Ruminococcaceae	g__UBA3855	s__Unclassified
TP20200812-DBC28_DT2009055251-1_bin.93	d__Bacteria	p__Bacillota_A	c__Clostridia	o__Oscillospirales	f__Oscillospiraceae	g__Faecousia	s__Unclassified
TP20200812-DBC28_DT2009055251-1_bin.98	d__Bacteria	p__Bacillota_A	c__Clostridia	o__Christensenellales	f__CAG-74	g__RUG563	s__Unclassified
TP20200812-DBC29_DT2009055252-1_bin.100	d__Bacteria	p__Bacteroidota	c__Bacteroidia	o__Bacteroidales	f__UBA932	g__Cryptobacteroides	s__Cryptobacteroides sp017398335
TP20200812-DBC29_DT2009055252-1_bin.108	d__Bacteria	p__Bacillota_A	c__Clostridia	o__Oscillospirales	f__Oscillospiraceae	g__RGIG7114	s__Unclassified
TP20200812-DBC29_DT2009055252-1_bin.109	d__Bacteria	p__Bacillota_A	c__Clostridia	o__Oscillospirales	f__Ruminococcaceae	g__HUN007	s__Unclassified
TP20200812-DBC29_DT2009055252-1_bin.113	d__Bacteria	p__Bacteroidota	c__Bacteroidia	o__Bacteroidales	f__UBA932	g__Cryptobacteroides	s__Unclassified
TP20200812-DBC29_DT2009055252-1_bin.127	d__Bacteria	p__Bacillota_A	c__Clostridia	o__Oscillospirales	f__Acutalibacteraceae	g__UBA5905	s__Unclassified
TP20200812-DBC29_DT2009055252-1_bin.128	d__Bacteria	p__Bacteroidota	c__Bacteroidia	o__Bacteroidales	f__Bacteroidaceae	g__Phocaeicola	s__Phocaeicola sp015060765
TP20200812-DBC29_DT2009055252-1_bin.132	d__Bacteria	p__Bacteroidota	c__Bacteroidia	o__Bacteroidales	f__Rikenellaceae	g__Alistipes	s__Unclassified
TP20200812-DBC29_DT2009055252-1_bin.136	d__Bacteria	p__Bacteroidota	c__Bacteroidia	o__Bacteroidales	f__Bacteroidaceae	g__UBA1189	s__Unclassified
TP20200812-DBC29_DT2009055252-1_bin.144	d__Bacteria	p__Bacillota_B	c__Dehalobacteriia	o__UBA4068	f__UBA5755	g__Avidehalobacter	s__Unclassified
TP20200812-DBC29_DT2009055252-1_bin.154	d__Bacteria	p__Bacillota_A	c__Clostridia	o__Oscillospirales	f__Oscillospiraceae	g__Faecousia	s__Unclassified
TP20200812-DBC29_DT2009055252-1_bin.164	d__Bacteria	p__Bacteroidota	c__Bacteroidia	o__Bacteroidales	f__Rikenellaceae	g__Alistipes	s__Unclassified
TP20200812-DBC29_DT2009055252-1_bin.17	d__Bacteria	p__Bacillota_A	c__Clostridia	o__Oscillospirales	f__CAG-382	g__UMGS1387	s__Unclassified
TP20200812-DBC29_DT2009055252-1_bin.174	d__Bacteria	p__Bacillota_A	c__Clostridia	o__Oscillospirales	f__Ruminococcaceae	g__Ruminiclostridium_E	s__Unclassified
TP20200812-DBC29_DT2009055252-1_bin.180	d__Bacteria	p__Bacillota_A	c__Clostridia	o__Oscillospirales	f__CAG-272	g__CAG-448	s__Unclassified
TP20200812-DBC29_DT2009055252-1_bin.188	d__Bacteria	p__Bacillota_A	c__Clostridia	o__Oscillospirales	f__Acutalibacteraceae	g__UBA1081	s__Unclassified
TP20200812-DBC29_DT2009055252-1_bin.202	d__Bacteria	p__Bacteroidota	c__Bacteroidia	o__Bacteroidales	f__UBA932	g__Cryptobacteroides	s__Unclassified
TP20200812-DBC29_DT2009055252-1_bin.209	d__Bacteria	p__Bacillota_B	c__Dehalobacteriia	o__UBA4068	f__UBA5755	g__Avidehalobacter	s__Unclassified
TP20200812-DBC29_DT2009055252-1_bin.210	d__Bacteria	p__Bacteroidota	c__Bacteroidia	o__Bacteroidales	f__Rikenellaceae	g__Alistipes	s__Unclassified
TP20200812-DBC29_DT2009055252-1_bin.228	d__Bacteria	p__Bacteroidota	c__Bacteroidia	o__Bacteroidales	f__Rikenellaceae	g__Alistipes	s__Unclassified
TP20200812-DBC29_DT2009055252-1_bin.232	d__Bacteria	p__Bacteroidota	c__Bacteroidia	o__Bacteroidales	f__Bacteroidaceae	g__Mediterranea	s__Unclassified
TP20200812-DBC29_DT2009055252-1_bin.237	d__Bacteria	p__Bacillota_A	c__Clostridia	o__Oscillospirales	f__Oscillospiraceae	g__Faecousia	s__Unclassified
TP20200812-DBC29_DT2009055252-1_bin.24	d__Bacteria	p__Bacillota	c__Bacilli	o__ML615J-28	f__CAG-698	g__RGIG3506	s__Unclassified
TP20200812-DBC29_DT2009055252-1_bin.30	d__Bacteria	p__Bacillota_A	c__Clostridia	o__Oscillospirales	f__CAG-272	g__QALR01	s__Unclassified
TP20200812-DBC29_DT2009055252-1_bin.42	d__Bacteria	p__Bacillota_A	c__Clostridia	o__Oscillospirales	f__Acutalibacteraceae	g__CAG-488	s__Unclassified
TP20200812-DBC29_DT2009055252-1_bin.43	d__Bacteria	p__Bacteroidota	c__Bacteroidia	o__Bacteroidales	f__Rikenellaceae	g__Alistipes	s__Alistipes sp017465055
TP20200812-DBC29_DT2009055252-1_bin.73	d__Bacteria	p__Bacillota_A	c__Clostridia	o__Oscillospirales	f__Acutalibacteraceae	g__RUG420	s__Unclassified
TP20200812-DBC29_DT2009055252-1_bin.8	d__Bacteria	p__Bacteroidota	c__Bacteroidia	o__Bacteroidales	f__UBA932	g__Cryptobacteroides	s__Unclassified
TP20200812-DBC29_DT2009055252-1_bin.81	d__Bacteria	p__Pseudomonadota	c__Gammaproteobacteria	o__UBA9339	f__UBA9339	g__Unclassified	s__Unclassified
TP20200812-DBC29_DT2009055252-1_bin.84	d__Bacteria	p__Bacillota_A	c__Clostridia	o__Oscillospirales	f__Ruminococcaceae	g__Ruminococcus	s__Ruminococcus sp017437285
TP20200812-DBC29_DT2009055252-1_bin.86	d__Bacteria	p__Bacillota_A	c__Clostridia	o__RGIG6154	f__RGIG6154	g__RGIG8700	s__Unclassified
TP20200812-DBC29_DT2009055252-1_bin.87	d__Bacteria	p__Bacillota_A	c__Clostridia	o__Oscillospirales	f__Ruminococcaceae	g__UBA3855	s__Unclassified
TP20200812-DBC29_DT2009055252-1_bin.96	d__Bacteria	p__Bacteroidota	c__Bacteroidia	o__Bacteroidales	f__Rikenellaceae	g__Alistipes	s__Unclassified
TP20200812-DBC2_DT2009055225-1_bin.106	d__Bacteria	p__Bacillota_A	c__Clostridia	o__Oscillospirales	f__CAG-272	g__UBA1740	s__Unclassified
TP20200812-DBC2_DT2009055225-1_bin.12	d__Bacteria	p__Bacteroidota	c__Bacteroidia	o__Bacteroidales	f__UBA932	g__Egerieousia	s__Egerieousia sp015060445
TP20200812-DBC2_DT2009055225-1_bin.132	d__Bacteria	p__Bacillota_A	c__Clostridia	o__Christensenellales	f__Borkfalkiaceae	g__Scatosoma	s__Unclassified
TP20200812-DBC2_DT2009055225-1_bin.148	d__Bacteria	p__Bacillota_A	c__Clostridia	o__Oscillospirales	f__CAG-272	g__SIG644	s__Unclassified
TP20200812-DBC2_DT2009055225-1_bin.153	d__Bacteria	p__Bacteroidota	c__Bacteroidia	o__Bacteroidales	f__Bacteroidaceae	g__HGM04593	s__HGM04593 sp015060885
TP20200812-DBC2_DT2009055225-1_bin.158	d__Bacteria	p__Bacillota_A	c__Clostridia	o__UBA1381	f__UMGS1253	g__Aphodoplasma	s__Unclassified
TP20200812-DBC2_DT2009055225-1_bin.161	d__Bacteria	p__Bacteroidota	c__Bacteroidia	o__Bacteroidales	f__UBA932	g__Cryptobacteroides	s__Unclassified
TP20200812-DBC2_DT2009055225-1_bin.177	d__Bacteria	p__Bacillota_A	c__Clostridia	o__Oscillospirales	f__CAG-272	g__UBA1740	s__Unclassified
TP20200812-DBC2_DT2009055225-1_bin.189	d__Bacteria	p__Bacillota_A	c__Clostridia	o__Oscillospirales	f__CAG-272	g__CAKSIP01	s__Unclassified
TP20200812-DBC2_DT2009055225-1_bin.209	d__Bacteria	p__Bacillota_A	c__Clostridia	o__UMGS1883	f__UMGS1540	g__SIG447	s__Unclassified
TP20200812-DBC2_DT2009055225-1_bin.218	d__Bacteria	p__Bacillota_A	c__Clostridia	o__Oscillospirales	f__CAG-382	g__UBA1752	s__Unclassified
TP20200812-DBC2_DT2009055225-1_bin.222	d__Bacteria	p__Bacteroidota	c__Bacteroidia	o__Bacteroidales	f__Rikenellaceae	g__Tidjanibacter	s__Unclassified
TP20200812-DBC2_DT2009055225-1_bin.245	d__Bacteria	p__Bacillota_A	c__Clostridia	o__Christensenellales	f__Borkfalkiaceae	g__UBA1259	s__Unclassified
TP20200812-DBC2_DT2009055225-1_bin.29	d__Bacteria	p__Bacillota_A	c__Clostridia	o__Christensenellales	f__UBA1242	g__RGIG1681	s__Unclassified
TP20200812-DBC2_DT2009055225-1_bin.63	d__Bacteria	p__Bacillota_A	c__Clostridia	o__UMGS1810	f__UMGS1810	g__RGIG8748	s__Unclassified
TP20200812-DBC2_DT2009055225-1_bin.78	d__Bacteria	p__Bacteroidota	c__Bacteroidia	o__Bacteroidales	f__UBA932	g__Egerieousia	s__Unclassified
TP20200812-DBC2_DT2009055225-1_bin.8	d__Bacteria	p__Bacteroidota	c__Bacteroidia	o__Bacteroidales	f__Bacteroidaceae	g__Mediterranea	s__Unclassified
TP20200812-DBC2_DT2009055225-1_bin.96	d__Bacteria	p__Bacillota_A	c__Clostridia	o__UMGS1810	f__UMGS1810	g__RGIG8748	s__Unclassified
TP20200812-DBC30_DT2009055253-1_bin.100	d__Bacteria	p__Bacteroidota	c__Bacteroidia	o__Bacteroidales	f__Rikenellaceae	g__Alistipes	s__Alistipes sp015059785
TP20200812-DBC30_DT2009055253-1_bin.101	d__Bacteria	p__Bacillota_A	c__Clostridia	o__Oscillospirales	f__Acutalibacteraceae	g__UBA737	s__Unclassified
TP20200812-DBC30_DT2009055253-1_bin.111	d__Bacteria	p__Bacillota_A	c__Clostridia	o__Oscillospirales	f__Acutalibacteraceae	g__DTU089	s__Unclassified
TP20200812-DBC30_DT2009055253-1_bin.115	d__Bacteria	p__Bacillota_A	c__Clostridia	o__Oscillospirales	f__CAG-272	g__Firm-07	s__Unclassified
TP20200812-DBC30_DT2009055253-1_bin.12	d__Bacteria	p__Bacteroidota	c__Bacteroidia	o__Bacteroidales	f__Bacteroidaceae	g__Mediterranea	s__Unclassified
TP20200812-DBC30_DT2009055253-1_bin.122	d__Bacteria	p__Bacillota_A	c__Clostridia	o__Oscillospirales	f__Oscillospiraceae	g__Faecousia	s__Unclassified
TP20200812-DBC30_DT2009055253-1_bin.127	d__Bacteria	p__Bacillota_A	c__Clostridia	o__Oscillospirales	f__CAG-272	g__SIG655	s__Unclassified
TP20200812-DBC30_DT2009055253-1_bin.130	d__Bacteria	p__Bacillota_A	c__Clostridia	o__Oscillospirales	f__CAG-272	g__UBA1740	s__Unclassified
TP20200812-DBC30_DT2009055253-1_bin.135	d__Bacteria	p__Bacteroidota	c__Bacteroidia	o__Bacteroidales	f__Rikenellaceae	g__Alistipes	s__Unclassified
TP20200812-DBC30_DT2009055253-1_bin.136	d__Bacteria	p__Bacteroidota	c__Bacteroidia	o__Bacteroidales	f__Rikenellaceae	g__Alistipes	s__Unclassified
TP20200812-DBC30_DT2009055253-1_bin.156	d__Bacteria	p__Bacillota_A	c__Clostridia	o__Oscillospirales	f__CAG-272	g__UBA1740	s__Unclassified
TP20200812-DBC30_DT2009055253-1_bin.162	d__Bacteria	p__Bacillota_A	c__Clostridia	o__Christensenellales	f__Borkfalkiaceae	g__Scatosoma	s__Unclassified
TP20200812-DBC30_DT2009055253-1_bin.163	d__Bacteria	p__Bacillota_A	c__Clostridia	o__Oscillospirales	f__CAG-272	g__QALR01	s__Unclassified
TP20200812-DBC30_DT2009055253-1_bin.164	d__Bacteria	p__Bacteroidota	c__Bacteroidia	o__Bacteroidales	f__Rikenellaceae	g__Alistipes	s__Unclassified
TP20200812-DBC30_DT2009055253-1_bin.172	d__Bacteria	p__Bacillota_A	c__Clostridia	o__Oscillospirales	f__CAG-272	g__UBA1740	s__Unclassified
TP20200812-DBC30_DT2009055253-1_bin.175	d__Bacteria	p__Bacillota_A	c__Clostridia	o__Oscillospirales	f__CAG-272	g__CAKSIP01	s__Unclassified
TP20200812-DBC30_DT2009055253-1_bin.203	d__Bacteria	p__Bacillota_C	c__Negativicutes	o__Acidaminococcales	f__Acidaminococcaceae	g__JAHHUH01	s__Unclassified
TP20200812-DBC30_DT2009055253-1_bin.227	d__Bacteria	p__Bacillota	c__Bacilli	o__ML615J-28	f__CAG-313	g__UBA1737	s__Unclassified
TP20200812-DBC30_DT2009055253-1_bin.228	d__Bacteria	p__Bacteroidota	c__Bacteroidia	o__Bacteroidales	f__UBA932	g__Cryptobacteroides	s__Unclassified
TP20200812-DBC30_DT2009055253-1_bin.233	d__Bacteria	p__Bacteroidota	c__Bacteroidia	o__Bacteroidales	f__Bacteroidaceae	g__Phocaeicola	s__Unclassified
TP20200812-DBC30_DT2009055253-1_bin.238	d__Bacteria	p__Bacillota_A	c__Clostridia	o__Oscillospirales	f__Oscillospiraceae	g__Faecousia	s__Unclassified
TP20200812-DBC30_DT2009055253-1_bin.241	d__Bacteria	p__Bacillota_A	c__Clostridia	o__Oscillospirales	f__CAG-272	g__CAG-448	s__Unclassified
TP20200812-DBC30_DT2009055253-1_bin.256	d__Bacteria	p__Bacillota_A	c__Clostridia	o__Lachnospirales	f__Lachnospiraceae	g__Acetatifactor	s__Unclassified
TP20200812-DBC30_DT2009055253-1_bin.262	d__Bacteria	p__Bacteroidota	c__Bacteroidia	o__Bacteroidales	f__Bacteroidaceae	g__UBA1189	s__UBA1189 sp017622495
TP20200812-DBC30_DT2009055253-1_bin.265	d__Bacteria	p__Bacteroidota	c__Bacteroidia	o__Bacteroidales	f__Bacteroidaceae	g__Phocaeicola	s__Phocaeicola sp017416735
TP20200812-DBC30_DT2009055253-1_bin.29	d__Bacteria	p__Bacillota_A	c__Clostridia	o__Christensenellales	f__Borkfalkiaceae	g__Scatosoma	s__Unclassified
TP20200812-DBC30_DT2009055253-1_bin.31	d__Bacteria	p__Bacillota_A	c__Clostridia	o__Oscillospirales	f__CAG-382	g__UBA1752	s__Unclassified
TP20200812-DBC30_DT2009055253-1_bin.33	d__Bacteria	p__Bacteroidota	c__Bacteroidia	o__Bacteroidales	f__Rikenellaceae	g__Alistipes	s__Unclassified
TP20200812-DBC30_DT2009055253-1_bin.6	d__Bacteria	p__Bacteroidota	c__Bacteroidia	o__Bacteroidales	f__Rikenellaceae	g__Alistipes	s__Unclassified
TP20200812-DBC30_DT2009055253-1_bin.61	d__Bacteria	p__Bacillota_A	c__Clostridia	o__Lachnospirales	f__Lachnospiraceae	g__RGIG6307	s__Unclassified
TP20200812-DBC30_DT2009055253-1_bin.74	d__Bacteria	p__Bacillota_A	c__Clostridia	o__Oscillospirales	f__Acutalibacteraceae	g__SIG607	s__Unclassified
TP20200812-DBC30_DT2009055253-1_bin.75	d__Bacteria	p__Spirochaetota	c__Spirochaetia	o__Treponematales	f__Treponemataceae	g__Treponema_F	s__Unclassified
TP20200812-DBC30_DT2009055253-1_bin.8	d__Bacteria	p__Bacillota_A	c__Clostridia	o__Oscillospirales	f__CAG-272	g__SIG644	s__Unclassified
TP20200812-DBC30_DT2009055253-1_bin.93	d__Bacteria	p__Bacteroidota	c__Bacteroidia	o__Bacteroidales	f__UBA932	g__Cryptobacteroides	s__Unclassified
TP20200812-DBC31_DT2009055254-1_bin.11	d__Bacteria	p__Bacillota_A	c__Clostridia	o__Oscillospirales	f__CAG-272	g__RGIG2000	s__Unclassified
TP20200812-DBC31_DT2009055254-1_bin.122	d__Bacteria	p__Bacillota_A	c__Clostridia	o__Oscillospirales	f__Ruminococcaceae	g__SIG578	s__Unclassified
TP20200812-DBC31_DT2009055254-1_bin.140	d__Bacteria	p__Bacillota_B	c__Peptococcia	o__Peptococcales	f__Peptococcaceae	g__UBA7185	s__Unclassified
TP20200812-DBC31_DT2009055254-1_bin.179	d__Bacteria	p__Bacillota_A	c__Clostridia	o__Oscillospirales	f__Oscillospiraceae	g__Faecousia	s__Unclassified
TP20200812-DBC31_DT2009055254-1_bin.194	d__Bacteria	p__Bacillota_A	c__Clostridia	o__Oscillospirales	f__JAAYXM01	g__SIG510	s__Unclassified
TP20200812-DBC31_DT2009055254-1_bin.2	d__Bacteria	p__Bacillota_A	c__Clostridia	o__Oscillospirales	f__Acutalibacteraceae	g__SIG575	s__Unclassified
TP20200812-DBC31_DT2009055254-1_bin.203	d__Bacteria	p__Bacillota_A	c__Clostridia	o__Oscillospirales	f__Acutalibacteraceae	g__SFWF01	s__Unclassified
TP20200812-DBC31_DT2009055254-1_bin.209	d__Bacteria	p__Bacillota_A	c__Clostridia	o__Oscillospirales	f__CAG-272	g__Unclassified	s__Unclassified
TP20200812-DBC31_DT2009055254-1_bin.217	d__Bacteria	p__Bacillota_A	c__Clostridia	o__UMGS1883	f__UMGS1540	g__Unclassified	s__Unclassified
TP20200812-DBC31_DT2009055254-1_bin.219	d__Bacteria	p__Elusimicrobiota	c__Elusimicrobia	o__Elusimicrobiales	f__Elusimicrobiaceae	g__UBA1436	s__UBA1436 sp902761975
TP20200812-DBC31_DT2009055254-1_bin.22	d__Bacteria	p__Verrucomicrobiota	c__Verrucomicrobiae	o__Opitutales	f__LL51	g__Unclassified	s__Unclassified
TP20200812-DBC31_DT2009055254-1_bin.224	d__Bacteria	p__Bacteroidota	c__Bacteroidia	o__Bacteroidales	f__Marinifilaceae	g__RGIG9079	s__RGIG9079 sp015061245
TP20200812-DBC31_DT2009055254-1_bin.234	d__Bacteria	p__Bacillota_A	c__Clostridia	o__UMGS1810	f__UMGS1810	g__RGIG1828	s__Unclassified
TP20200812-DBC31_DT2009055254-1_bin.242	d__Bacteria	p__Bacteroidota	c__Bacteroidia	o__Bacteroidales	f__Marinifilaceae	g__Odoribacter	s__Unclassified
TP20200812-DBC31_DT2009055254-1_bin.255	d__Bacteria	p__Bacillota_A	c__Clostridia	o__Christensenellales	f__Borkfalkiaceae	g__Scatosoma	s__Unclassified
TP20200812-DBC31_DT2009055254-1_bin.264	d__Bacteria	p__Bacillota_A	c__Clostridia	o__Christensenellales	f__Pumilibacteraceae	g__RUG12826	s__Unclassified
TP20200812-DBC31_DT2009055254-1_bin.265	d__Bacteria	p__Bacillota_A	c__Clostridia	o__Oscillospirales	f__CAG-272	g__UBA1740	s__Unclassified
TP20200812-DBC31_DT2009055254-1_bin.275	d__Bacteria	p__Bacillota_A	c__Clostridia	o__Oscillospirales	f__CAG-272	g__UMGS1865	s__Unclassified
TP20200812-DBC31_DT2009055254-1_bin.283	d__Bacteria	p__Bacillota_A	c__Clostridia	o__UBA1381	f__UBA1381	g__Ornithomonoglobus	s__Unclassified
TP20200812-DBC31_DT2009055254-1_bin.296	d__Bacteria	p__Bacteroidota	c__Bacteroidia	o__Bacteroidales	f__Rikenellaceae	g__Alistipes	s__Unclassified
TP20200812-DBC31_DT2009055254-1_bin.317	d__Bacteria	p__Bacteroidota	c__Bacteroidia	o__Bacteroidales	f__Barnesiellaceae	g__Barnesiella_A	s__Unclassified
TP20200812-DBC31_DT2009055254-1_bin.324	d__Bacteria	p__Bacillota_A	c__Clostridia	o__Oscillospirales	f__CAG-272	g__RGIG3438	s__Unclassified
TP20200812-DBC31_DT2009055254-1_bin.328	d__Bacteria	p__Bacillota_A	c__Clostridia	o__Oscillospirales	f__CAG-272	g__UBA1740	s__Unclassified
TP20200812-DBC31_DT2009055254-1_bin.34	d__Bacteria	p__Bacillota_A	c__Clostridia	o__Oscillospirales	f__Acutalibacteraceae	g__UBA6857	s__Unclassified
TP20200812-DBC31_DT2009055254-1_bin.345	d__Bacteria	p__Bacteroidota	c__Bacteroidia	o__Bacteroidales	f__UBA932	g__Cryptobacteroides	s__Unclassified
TP20200812-DBC31_DT2009055254-1_bin.351	d__Bacteria	p__Bacillota_A	c__Clostridia	o__Oscillospirales	f__Acutalibacteraceae	g__UBA1081	s__Unclassified
TP20200812-DBC31_DT2009055254-1_bin.359	d__Bacteria	p__Bacillota_A	c__Clostridia	o__Oscillospirales	f__Acutalibacteraceae	g__UBA6857	s__Unclassified
TP20200812-DBC31_DT2009055254-1_bin.363	d__Bacteria	p__Bacillota_A	c__Clostridia	o__RGIG6154	f__RGIG6154	g__Unclassified	s__Unclassified
TP20200812-DBC31_DT2009055254-1_bin.383	d__Bacteria	p__Bacillota_A	c__Clostridia	o__UBA1381	f__UBA9506	g__Congzhengia	s__Unclassified
TP20200812-DBC31_DT2009055254-1_bin.416	d__Bacteria	p__Desulfobacterota	c__Desulfovibrionia	o__Desulfovibrionales	f__Desulfovibrionaceae	g__Unclassified	s__Unclassified
TP20200812-DBC31_DT2009055254-1_bin.426	d__Bacteria	p__Bacteroidota	c__Bacteroidia	o__Bacteroidales	f__Bacteroidaceae	g__Phocaeicola_A	s__Unclassified
TP20200812-DBC31_DT2009055254-1_bin.447	d__Bacteria	p__Bacillota_A	c__Clostridia	o__Oscillospirales	f__Acutalibacteraceae	g__UBA737	s__Unclassified
TP20200812-DBC31_DT2009055254-1_bin.449	d__Bacteria	p__Bacteroidota	c__Bacteroidia	o__Bacteroidales	f__Muribaculaceae	g__RGIG4079	s__RGIG4079 sp017396945
TP20200812-DBC31_DT2009055254-1_bin.452	d__Bacteria	p__Bacillota_A	c__Clostridia	o__Oscillospirales	f__Oscillospiraceae	g__Faecousia	s__Unclassified
TP20200812-DBC31_DT2009055254-1_bin.455	d__Bacteria	p__Bacillota_A	c__Clostridia	o__Christensenellales	f__Borkfalkiaceae	g__UBA1259	s__Unclassified
TP20200812-DBC31_DT2009055254-1_bin.486	d__Bacteria	p__Bacillota_A	c__Clostridia	o__UBA1381	f__UBA1381	g__UBA1738	s__Unclassified
TP20200812-DBC31_DT2009055254-1_bin.497	d__Bacteria	p__Bacillota_A	c__Clostridia	o__Oscillospirales	f__Acutalibacteraceae	g__UBA1081	s__Unclassified
TP20200812-DBC31_DT2009055254-1_bin.498	d__Bacteria	p__Bacillota_A	c__Clostridia	o__Peptostreptococcales	f__Anaerovoracaceae	g__Emergencia	s__Unclassified
TP20200812-DBC31_DT2009055254-1_bin.50	d__Bacteria	p__Bacillota_A	c__Clostridia	o__Christensenellales	f__RUG350	g__RGIG2224	s__Unclassified
TP20200812-DBC31_DT2009055254-1_bin.524	d__Bacteria	p__Bacillota_A	c__Clostridia	o__Oscillospirales	f__CAG-272	g__Firm-07	s__Unclassified
TP20200812-DBC31_DT2009055254-1_bin.526	d__Bacteria	p__Bacillota_A	c__Clostridia	o__Oscillospirales	f__CAG-272	g__RGIG2000	s__Unclassified
TP20200812-DBC31_DT2009055254-1_bin.548	d__Bacteria	p__Bacteroidota	c__Bacteroidia	o__Bacteroidales	f__Rikenellaceae	g__Alistipes	s__Unclassified
TP20200812-DBC31_DT2009055254-1_bin.552	d__Bacteria	p__Bacillota_A	c__Clostridia	o__Lachnospirales	f__Lachnospiraceae	g__SIG307	s__Unclassified
TP20200812-DBC31_DT2009055254-1_bin.555	d__Bacteria	p__Bacillota_A	c__Clostridia	o__Christensenellales	f__Borkfalkiaceae	g__Scatosoma	s__Unclassified
TP20200812-DBC31_DT2009055254-1_bin.580	d__Bacteria	p__Bacillota_A	c__Clostridia	o__UMGS1810	f__UMGS1810	g__RGIG1828	s__Unclassified
TP20200812-DBC31_DT2009055254-1_bin.581	d__Bacteria	p__Bacillota_A	c__Clostridia	o__Oscillospirales	f__Acutalibacteraceae	g__SFWF01	s__Unclassified
TP20200812-DBC31_DT2009055254-1_bin.80	d__Bacteria	p__Bacillota_A	c__Clostridia	o__Oscillospirales	f__Acutalibacteraceae	g__UBA5905	s__Unclassified
TP20200812-DBC31_DT2009055254-1_bin.86	d__Bacteria	p__Bacillota_A	c__Clostridia	o__Oscillospirales	f__CAG-382	g__UBA1752	s__Unclassified
TP20200812-DBC31_DT2009055254-1_bin.92	d__Bacteria	p__Bacillota_A	c__Clostridia	o__Oscillospirales	f__Acutalibacteraceae	g__UBA5905	s__Unclassified
TP20200812-DBC31_DT2009055254-1_bin.95	d__Bacteria	p__Bacillota_A	c__Clostridia	o__Oscillospirales	f__QAKW01	g__QAKW01	s__Unclassified
TP20200812-DBC31_DT2009055254-1_bin.97	d__Bacteria	p__Bacillota_A	c__Clostridia	o__Oscillospirales	f__CAG-272	g__Unclassified	s__Unclassified
TP20200812-DBC32_DT2009055255-1_bin.101	d__Bacteria	p__Bacillota_A	c__Clostridia	o__Lachnospirales	f__Lachnospiraceae	g__Agathobacter	s__Unclassified
TP20200812-DBC32_DT2009055255-1_bin.105	d__Bacteria	p__Bacillota_A	c__Clostridia	o__Oscillospirales	f__Acutalibacteraceae	g__CAG-177	s__Unclassified
TP20200812-DBC32_DT2009055255-1_bin.120	d__Bacteria	p__Bacillota_A	c__Clostridia	o__Oscillospirales	f__CAG-272	g__UBA1740	s__Unclassified
TP20200812-DBC32_DT2009055255-1_bin.13	d__Bacteria	p__Bacteroidota	c__Bacteroidia	o__Bacteroidales	f__Rikenellaceae	g__Alistipes	s__Alistipes sp015060005
TP20200812-DBC32_DT2009055255-1_bin.135	d__Bacteria	p__Bacillota_A	c__Clostridia	o__Oscillospirales	f__CAG-272	g__CAG-448	s__Unclassified
TP20200812-DBC32_DT2009055255-1_bin.140	d__Bacteria	p__Bacillota_A	c__Clostridia	o__Christensenellales	f__Borkfalkiaceae	g__Scatosoma	s__Unclassified
TP20200812-DBC32_DT2009055255-1_bin.141	d__Bacteria	p__Bacillota_A	c__Clostridia	o__Oscillospirales	f__CAG-272	g__RGIG1995	s__Unclassified
TP20200812-DBC32_DT2009055255-1_bin.145	d__Bacteria	p__Bacillota_A	c__Clostridia	o__RGIG6154	f__RGIG6154	g__RGIG8700	s__Unclassified
TP20200812-DBC32_DT2009055255-1_bin.148	d__Bacteria	p__Bacillota_A	c__Clostridia	o__Oscillospirales	f__CAG-272	g__UBA1740	s__Unclassified
TP20200812-DBC32_DT2009055255-1_bin.156	d__Bacteria	p__Bacillota_A	c__Clostridia	o__Oscillospirales	f__CAG-272	g__SIG644	s__Unclassified
TP20200812-DBC32_DT2009055255-1_bin.161	d__Bacteria	p__Bacillota_A	c__Clostridia	o__Oscillospirales	f__Acutalibacteraceae	g__Fimenecus	s__Unclassified
TP20200812-DBC32_DT2009055255-1_bin.164	d__Bacteria	p__Bacteroidota	c__Bacteroidia	o__Bacteroidales	f__UBA932	g__Egerieousia	s__Unclassified
TP20200812-DBC32_DT2009055255-1_bin.173	d__Bacteria	p__Bacillota_A	c__Clostridia	o__Oscillospirales	f__CAG-272	g__HGM12713	s__Unclassified
TP20200812-DBC32_DT2009055255-1_bin.180	d__Bacteria	p__Bacteroidota	c__Bacteroidia	o__Bacteroidales	f__UBA932	g__Cryptobacteroides	s__Unclassified
TP20200812-DBC32_DT2009055255-1_bin.187	d__Bacteria	p__Bacillota_A	c__Clostridia	o__Oscillospirales	f__CAG-272	g__UBA1740	s__Unclassified
TP20200812-DBC32_DT2009055255-1_bin.189	d__Bacteria	p__Bacillota_A	c__Clostridia	o__Oscillospirales	f__Oscillospiraceae	g__Faecousia	s__Unclassified
TP20200812-DBC32_DT2009055255-1_bin.196	d__Bacteria	p__Bacillota_A	c__Clostridia	o__Oscillospirales	f__Acutalibacteraceae	g__CAG-488	s__Unclassified
TP20200812-DBC32_DT2009055255-1_bin.205	d__Bacteria	p__Bacillota_A	c__Clostridia	o__Christensenellales	f__Borkfalkiaceae	g__HGM11412	s__Unclassified
TP20200812-DBC32_DT2009055255-1_bin.213	d__Bacteria	p__Bacteroidota	c__Bacteroidia	o__Bacteroidales	f__UBA932	g__Cryptobacteroides	s__Unclassified
TP20200812-DBC32_DT2009055255-1_bin.219	d__Bacteria	p__Bacillota_A	c__Clostridia	o__UMGS1883	f__UMGS1883	g__UMGS1883	s__Unclassified
TP20200812-DBC32_DT2009055255-1_bin.222	d__Bacteria	p__Bacillota_A	c__Clostridia	o__Oscillospirales	f__Oscillospiraceae	g__RGIG7114	s__Unclassified
TP20200812-DBC32_DT2009055255-1_bin.248	d__Bacteria	p__Bacteroidota	c__Bacteroidia	o__Bacteroidales	f__Muribaculaceae	g__RGIG4079	s__RGIG4079 sp017399915
TP20200812-DBC32_DT2009055255-1_bin.249	d__Bacteria	p__Bacillota_A	c__Clostridia	o__Oscillospirales	f__CAG-272	g__RGIG2000	s__Unclassified
TP20200812-DBC32_DT2009055255-1_bin.257	d__Bacteria	p__Bacillota_A	c__Clostridia	o__Oscillospirales	f__CAG-272	g__UBA1740	s__Unclassified
TP20200812-DBC32_DT2009055255-1_bin.267	d__Bacteria	p__Bacteroidota	c__Bacteroidia	o__Bacteroidales	f__UBA932	g__Cryptobacteroides	s__Unclassified
TP20200812-DBC32_DT2009055255-1_bin.27	d__Bacteria	p__Bacillota_A	c__Clostridia	o__Christensenellales	f__Borkfalkiaceae	g__Scatosoma	s__Unclassified
TP20200812-DBC32_DT2009055255-1_bin.273	d__Bacteria	p__Bacillota_A	c__Clostridia	o__Oscillospirales	f__Acutalibacteraceae	g__UBA737	s__Unclassified
TP20200812-DBC32_DT2009055255-1_bin.278	d__Bacteria	p__Bacillota_A	c__Clostridia	o__Oscillospirales	f__Acutalibacteraceae	g__UBA6857	s__Unclassified
TP20200812-DBC32_DT2009055255-1_bin.291	d__Bacteria	p__Bacillota_A	c__Clostridia	o__UBA1381	f__UBA1381	g__Unclassified	s__Unclassified
TP20200812-DBC32_DT2009055255-1_bin.301	d__Bacteria	p__Bacillota_A	c__Clostridia	o__Monoglobales	f__Monoglobaceae	g__SIG440	s__SIG440 sp015068845
TP20200812-DBC32_DT2009055255-1_bin.31	d__Bacteria	p__Bacteroidota	c__Bacteroidia	o__Bacteroidales	f__Bacteroidaceae	g__UBA1189	s__UBA1189 sp017622495
TP20200812-DBC32_DT2009055255-1_bin.315	d__Bacteria	p__Bacteroidota	c__Bacteroidia	o__Bacteroidales	f__Barnesiellaceae	g__Barnesiella_A	s__Barnesiella_A sp017935645
TP20200812-DBC32_DT2009055255-1_bin.330	d__Bacteria	p__Bacillota_A	c__Clostridia	o__Oscillospirales	f__Acutalibacteraceae	g__CAG-177	s__Unclassified
TP20200812-DBC32_DT2009055255-1_bin.358	d__Bacteria	p__Bacillota_A	c__Clostridia	o__Oscillospirales	f__CAG-272	g__Firm-07	s__Unclassified
TP20200812-DBC32_DT2009055255-1_bin.359	d__Bacteria	p__Bacillota_A	c__Clostridia	o__Christensenellales	f__Borkfalkiaceae	g__Scatosoma	s__Unclassified
TP20200812-DBC32_DT2009055255-1_bin.52	d__Bacteria	p__Bacillota_A	c__Clostridia	o__Oscillospirales	f__Acutalibacteraceae	g__Ruminococcus_E	s__Unclassified
TP20200812-DBC32_DT2009055255-1_bin.62	d__Bacteria	p__Bacillota_A	c__Clostridia	o__Oscillospirales	f__Ruminococcaceae	g__Ruminococcus	s__Unclassified
TP20200812-DBC32_DT2009055255-1_bin.64	d__Bacteria	p__Bacillota_C	c__Negativicutes	o__Acidaminococcales	f__Acidaminococcaceae	g__JAHHUH01	s__Unclassified
TP20200812-DBC32_DT2009055255-1_bin.65	d__Bacteria	p__Pseudomonadota	c__Alphaproteobacteria	o__Rs-D84	f__Rs-D84	g__Enterousia	s__Unclassified
TP20200812-DBC32_DT2009055255-1_bin.76	d__Bacteria	p__Bacteroidota	c__Bacteroidia	o__Bacteroidales	f__Bacteroidaceae	g__HGM04593	s__HGM04593 sp015060835
TP20200812-DBC32_DT2009055255-1_bin.82	d__Bacteria	p__Bacillota_A	c__Clostridia	o__Oscillospirales	f__Oscillospiraceae	g__Faecousia	s__Unclassified
TP20200812-DBC32_DT2009055255-1_bin.92	d__Bacteria	p__Patescibacteria	c__Saccharimonadia	o__Saccharimonadales	f__Nanosyncoccaceae	g__Nanosyncoccus	s__Unclassified
TP20200812-DBC32_DT2009055255-1_bin.93	d__Bacteria	p__Bacillota_A	c__Clostridia	o__Oscillospirales	f__Acutalibacteraceae	g__UBA6857	s__Unclassified
TP20200812-DBC33_DT2009055256-1_bin.1	d__Bacteria	p__Bacillota_A	c__Clostridia	o__Oscillospirales	f__SIG627	g__RUG14179	s__Unclassified
TP20200812-DBC33_DT2009055256-1_bin.108	d__Bacteria	p__Bacteroidota	c__Bacteroidia	o__Bacteroidales	f__Bacteroidaceae	g__Mediterranea	s__Unclassified
TP20200812-DBC33_DT2009055256-1_bin.110	d__Bacteria	p__Bacillota_A	c__Clostridia	o__Lachnospirales	f__Lachnospiraceae	g__HGM12587	s__Unclassified
TP20200812-DBC33_DT2009055256-1_bin.122	d__Bacteria	p__Bacteroidota	c__Bacteroidia	o__Bacteroidales	f__UBA932	g__Cryptobacteroides	s__Unclassified
TP20200812-DBC33_DT2009055256-1_bin.126	d__Bacteria	p__Bacteroidota	c__Bacteroidia	o__Bacteroidales	f__Bacteroidaceae	g__Phocaeicola	s__Unclassified
TP20200812-DBC33_DT2009055256-1_bin.132	d__Bacteria	p__Bacillota_A	c__Clostridia	o__Oscillospirales	f__Acutalibacteraceae	g__UBA6857	s__Unclassified
TP20200812-DBC33_DT2009055256-1_bin.133	d__Bacteria	p__Bacteroidota	c__Bacteroidia	o__Bacteroidales	f__Bacteroidaceae	g__HGM04593	s__HGM04593 sp017451695
TP20200812-DBC33_DT2009055256-1_bin.136	d__Bacteria	p__Bacteroidota	c__Bacteroidia	o__Bacteroidales	f__Muribaculaceae	g__RGIG4079	s__Unclassified
TP20200812-DBC33_DT2009055256-1_bin.138	d__Bacteria	p__Bacillota_A	c__Clostridia	o__Lachnospirales	f__Lachnospiraceae	g__Wujia	s__Unclassified
TP20200812-DBC33_DT2009055256-1_bin.140	d__Bacteria	p__Bacillota_C	c__Negativicutes	o__Acidaminococcales	f__Acidaminococcaceae	g__JAHHUH01	s__Unclassified
TP20200812-DBC33_DT2009055256-1_bin.151	d__Bacteria	p__Bacillota_A	c__Clostridia	o__Oscillospirales	f__Acutalibacteraceae	g__DTU089	s__Unclassified
TP20200812-DBC33_DT2009055256-1_bin.154	d__Bacteria	p__Bacillota_A	c__Clostridia	o__Oscillospirales	f__CAG-272	g__HGM12713	s__Unclassified
TP20200812-DBC33_DT2009055256-1_bin.155	d__Bacteria	p__Bacillota_A	c__Clostridia	o__Oscillospirales	f__CAG-272	g__UBA1740	s__Unclassified
TP20200812-DBC33_DT2009055256-1_bin.158	d__Bacteria	p__Bacillota_A	c__Clostridia	o__Oscillospirales	f__Acutalibacteraceae	g__UBA737	s__Unclassified
TP20200812-DBC33_DT2009055256-1_bin.16	d__Bacteria	p__Bacillota_A	c__Clostridia	o__Oscillospirales	f__CAG-272	g__CAG-448	s__Unclassified
TP20200812-DBC33_DT2009055256-1_bin.162	d__Bacteria	p__Bacteroidota	c__Bacteroidia	o__Bacteroidales	f__Paludibacteraceae	g__UBA1723	s__UBA1723 sp002371265
TP20200812-DBC33_DT2009055256-1_bin.165	d__Bacteria	p__Bacillota_A	c__Clostridia	o__Oscillospirales	f__CAG-272	g__CAKSIP01	s__Unclassified
TP20200812-DBC33_DT2009055256-1_bin.170	d__Bacteria	p__Bacillota_A	c__Clostridia	o__Oscillospirales	f__CAG-272	g__UBA1740	s__Unclassified
TP20200812-DBC33_DT2009055256-1_bin.176	d__Bacteria	p__Bacillota_A	c__Clostridia	o__Oscillospirales	f__CAG-382	g__SIG622	s__Unclassified
TP20200812-DBC33_DT2009055256-1_bin.180	d__Bacteria	p__Bacillota_A	c__Clostridia	o__Oscillospirales	f__CAG-272	g__UBA1740	s__Unclassified
TP20200812-DBC33_DT2009055256-1_bin.189	d__Bacteria	p__Bacillota_A	c__Clostridia	o__Oscillospirales	f__Ruminococcaceae	g__UBA7477	s__Unclassified
TP20200812-DBC33_DT2009055256-1_bin.190	d__Bacteria	p__Bacillota_A	c__Clostridia	o__Oscillospirales	f__CAG-272	g__Unclassified	s__Unclassified
TP20200812-DBC33_DT2009055256-1_bin.198	d__Bacteria	p__Bacillota	c__Bacilli	o__ML615J-28	f__CAG-313	g__UMGS75	s__Unclassified
TP20200812-DBC33_DT2009055256-1_bin.199	d__Bacteria	p__Bacteroidota	c__Bacteroidia	o__Bacteroidales	f__Marinifilaceae	g__Odoribacter	s__Unclassified
TP20200812-DBC33_DT2009055256-1_bin.220	d__Bacteria	p__Bacillota_A	c__Clostridia	o__Christensenellales	f__Borkfalkiaceae	g__Scatosoma	s__Unclassified
TP20200812-DBC33_DT2009055256-1_bin.228	d__Bacteria	p__Bacillota_A	c__Clostridia	o__Oscillospirales	f__CAG-272	g__QALR01	s__Unclassified
TP20200812-DBC33_DT2009055256-1_bin.23	d__Bacteria	p__Bacillota_A	c__Clostridia	o__Oscillospirales	f__CAG-272	g__UBA1740	s__Unclassified
TP20200812-DBC33_DT2009055256-1_bin.232	d__Bacteria	p__Bacteroidota	c__Bacteroidia	o__Bacteroidales	f__Rikenellaceae	g__Alistipes	s__Alistipes sp015060165
TP20200812-DBC33_DT2009055256-1_bin.244	d__Bacteria	p__Bacillota_A	c__Clostridia	o__UMGS1810	f__UMGS1810	g__RGIG1828	s__Unclassified
TP20200812-DBC33_DT2009055256-1_bin.257	d__Bacteria	p__Bacteroidota	c__Bacteroidia	o__Bacteroidales	f__Bacteroidaceae	g__UBA1189	s__UBA1189 sp017622495
TP20200812-DBC33_DT2009055256-1_bin.277	d__Bacteria	p__Bacillota_A	c__Clostridia	o__Oscillospirales	f__Acutalibacteraceae	g__Unclassified	s__Unclassified
TP20200812-DBC33_DT2009055256-1_bin.278	d__Bacteria	p__Bacillota_A	c__Clostridia	o__Christensenellales	f__Borkfalkiaceae	g__UBA10281	s__Unclassified
TP20200812-DBC33_DT2009055256-1_bin.279	d__Bacteria	p__Bacillota_A	c__Clostridia	o__Lachnospirales	f__Lachnospiraceae	g__Acetatifactor	s__Unclassified
TP20200812-DBC33_DT2009055256-1_bin.287	d__Bacteria	p__Cyanobacteriota	c__Vampirovibrionia	o__Gastranaerophilales	f__RUG14156	g__RUG14156	s__Unclassified
TP20200812-DBC33_DT2009055256-1_bin.289	d__Bacteria	p__Bacteroidota	c__Bacteroidia	o__Bacteroidales	f__UBA932	g__Cryptobacteroides	s__Cryptobacteroides sp017626555
TP20200812-DBC33_DT2009055256-1_bin.296	d__Bacteria	p__Bacteroidota	c__Bacteroidia	o__Bacteroidales	f__Rikenellaceae	g__Alistipes	s__Unclassified
TP20200812-DBC33_DT2009055256-1_bin.298	d__Bacteria	p__Bacillota_A	c__Clostridia	o__UBA1212	f__UBA1255	g__RGIG9099	s__Unclassified
TP20200812-DBC33_DT2009055256-1_bin.299	d__Bacteria	p__Bacillota_A	c__Clostridia	o__Christensenellales	f__QALW01	g__UMGS1338	s__Unclassified
TP20200812-DBC33_DT2009055256-1_bin.311	d__Bacteria	p__Pseudomonadota	c__Alphaproteobacteria	o__RF32	f__UBA3637	g__UBA7488	s__Unclassified
TP20200812-DBC33_DT2009055256-1_bin.316	d__Bacteria	p__Bacteroidota	c__Bacteroidia	o__Bacteroidales	f__UBA932	g__Cryptobacteroides	s__Cryptobacteroides sp017442315
TP20200812-DBC33_DT2009055256-1_bin.326	d__Bacteria	p__Bacillota_A	c__Clostridia	o__Oscillospirales	f__Acutalibacteraceae	g__RUG420	s__Unclassified
TP20200812-DBC33_DT2009055256-1_bin.327	d__Bacteria	p__Bacteroidota	c__Bacteroidia	o__Bacteroidales	f__Marinifilaceae	g__RGIG9079	s__RGIG9079 sp015061245
TP20200812-DBC33_DT2009055256-1_bin.332	d__Bacteria	p__Bacillota_A	c__Clostridia	o__Oscillospirales	f__CAG-272	g__UMGS1002	s__Unclassified
TP20200812-DBC33_DT2009055256-1_bin.335	d__Bacteria	p__Bacillota_A	c__Clostridia	o__Oscillospirales	f__Acutalibacteraceae	g__UBA737	s__Unclassified
TP20200812-DBC33_DT2009055256-1_bin.345	d__Bacteria	p__Bacillota_A	c__Clostridia	o__Oscillospirales	f__CAG-272	g__UBA1740	s__Unclassified
TP20200812-DBC33_DT2009055256-1_bin.359	d__Bacteria	p__Bacillota_A	c__Clostridia	o__Oscillospirales	f__CAG-272	g__SIG655	s__Unclassified
TP20200812-DBC33_DT2009055256-1_bin.370	d__Bacteria	p__Bacillota_A	c__Clostridia	o__Christensenellales	f__Borkfalkiaceae	g__Scatosoma	s__Unclassified
TP20200812-DBC33_DT2009055256-1_bin.373	d__Bacteria	p__Bacillota_A	c__Clostridia	o__Oscillospirales	f__CAG-272	g__UMGS1865	s__Unclassified
TP20200812-DBC33_DT2009055256-1_bin.374	d__Bacteria	p__Bacteroidota	c__Bacteroidia	o__Bacteroidales	f__P3	g__HGM05376	s__HGM05376 sp900769785
TP20200812-DBC33_DT2009055256-1_bin.38	d__Bacteria	p__Bacillota_A	c__Clostridia	o__Christensenellales	f__Borkfalkiaceae	g__Scatosoma	s__Unclassified
TP20200812-DBC33_DT2009055256-1_bin.40	d__Bacteria	p__Bacillota_A	c__Clostridia	o__Oscillospirales	f__Oscillospiraceae	g__Faecousia	s__Unclassified
TP20200812-DBC33_DT2009055256-1_bin.46	d__Bacteria	p__Bacillota_A	c__Clostridia	o__Oscillospirales	f__Acutalibacteraceae	g__SIG587	s__Unclassified
TP20200812-DBC33_DT2009055256-1_bin.51	d__Bacteria	p__Bacillota	c__Bacilli	o__RFN20	f__CAG-449	g__CAG-449	s__Unclassified
TP20200812-DBC33_DT2009055256-1_bin.55	d__Bacteria	p__Bacillota_A	c__Clostridia	o__Oscillospirales	f__Acutalibacteraceae	g__UBA6857	s__Unclassified
TP20200812-DBC33_DT2009055256-1_bin.59	d__Bacteria	p__Bacteroidota	c__Bacteroidia	o__Bacteroidales	f__Rikenellaceae	g__Alistipes	s__Unclassified
TP20200812-DBC33_DT2009055256-1_bin.71	d__Bacteria	p__Bacillota_A	c__Clostridia	o__Oscillospirales	f__CAG-272	g__RGIG2000	s__Unclassified
TP20200812-DBC33_DT2009055256-1_bin.86	d__Bacteria	p__Bacteroidota	c__Bacteroidia	o__Bacteroidales	f__Muribaculaceae	g__RGIG4079	s__RGIG4079 sp017396945
TP20200812-DBC33_DT2009055256-1_bin.90	d__Bacteria	p__Bacillota_A	c__Clostridia	o__Christensenellales	f__UBA1242	g__Onthoplasma	s__Unclassified
TP20200812-DBC33_DT2009055256-1_bin.93	d__Bacteria	p__Bacillota_A	c__Clostridia	o__Oscillospirales	f__Oscillospiraceae	g__Faecousia	s__Unclassified
TP20200812-DBC33_DT2009055256-1_bin.99	d__Bacteria	p__Bacillota	c__Bacilli	o__ML615J-28	f__CAG-313	g__CAG-313	s__Unclassified
TP20200812-DBC34_DT2009055257-1_bin.113	d__Bacteria	p__Bacillota_A	c__Clostridia	o__Christensenellales	f__Borkfalkiaceae	g__Scatosoma	s__Unclassified
TP20200812-DBC34_DT2009055257-1_bin.120	d__Bacteria	p__Bacillota_A	c__Clostridia	o__Oscillospirales	f__Oscillospiraceae	g__Faecousia	s__Unclassified
TP20200812-DBC34_DT2009055257-1_bin.121	d__Bacteria	p__Bacillota_A	c__Clostridia	o__Oscillospirales	f__CAG-272	g__RGIG8775	s__Unclassified
TP20200812-DBC34_DT2009055257-1_bin.13	d__Bacteria	p__Bacillota_A	c__Clostridia	o__Oscillospirales	f__Acutalibacteraceae	g__RUG420	s__Unclassified
TP20200812-DBC34_DT2009055257-1_bin.144	d__Bacteria	p__Bacillota_A	c__Clostridia	o__Oscillospirales	f__CAG-272	g__UBA1740	s__Unclassified
TP20200812-DBC34_DT2009055257-1_bin.148	d__Bacteria	p__Bacillota_A	c__Clostridia	o__Oscillospirales	f__Acutalibacteraceae	g__CAG-177	s__Unclassified
TP20200812-DBC34_DT2009055257-1_bin.157	d__Bacteria	p__Bacillota_A	c__Clostridia	o__Oscillospirales	f__Acutalibacteraceae	g__CAG-488	s__Unclassified
TP20200812-DBC34_DT2009055257-1_bin.170	d__Bacteria	p__Bacillota_A	c__Clostridia	o__Oscillospirales	f__Acutalibacteraceae	g__UBA737	s__Unclassified
TP20200812-DBC34_DT2009055257-1_bin.191	d__Bacteria	p__Bacillota_A	c__Clostridia	o__Oscillospirales	f__Oscillospiraceae	g__RGIG7114	s__Unclassified
TP20200812-DBC34_DT2009055257-1_bin.208	d__Bacteria	p__Bacteroidota	c__Bacteroidia	o__Bacteroidales	f__Rikenellaceae	g__Alistipes	s__Alistipes sp015059805
TP20200812-DBC34_DT2009055257-1_bin.21	d__Bacteria	p__Bacillota_A	c__Clostridia	o__Oscillospirales	f__Acutalibacteraceae	g__DTU089	s__Unclassified
TP20200812-DBC34_DT2009055257-1_bin.227	d__Bacteria	p__Bacillota_A	c__Clostridia	o__Oscillospirales	f__Oscillospiraceae	g__Faecousia	s__Unclassified
TP20200812-DBC34_DT2009055257-1_bin.242	d__Bacteria	p__Bacillota_A	c__Clostridia	o__Oscillospirales	f__CAG-272	g__UBA1740	s__Unclassified
TP20200812-DBC34_DT2009055257-1_bin.273	d__Bacteria	p__Bacteroidota	c__Bacteroidia	o__Bacteroidales	f__Bacteroidaceae	g__UBA1189	s__UBA1189 sp017517925
TP20200812-DBC34_DT2009055257-1_bin.275	d__Bacteria	p__Bacillota_A	c__Clostridia	o__Oscillospirales	f__CAG-272	g__CAG-272	s__Unclassified
TP20200812-DBC34_DT2009055257-1_bin.304	d__Bacteria	p__Bacillota_A	c__Clostridia	o__Christensenellales	f__CAG-314	g__RGIG5495	s__Unclassified
TP20200812-DBC34_DT2009055257-1_bin.305	d__Bacteria	p__Bacillota_A	c__Clostridia	o__Oscillospirales	f__Oscillospiraceae	g__Faecousia	s__Unclassified
TP20200812-DBC34_DT2009055257-1_bin.308	d__Bacteria	p__Bacteroidota	c__Bacteroidia	o__Bacteroidales	f__Rikenellaceae	g__Alistipes	s__Unclassified
TP20200812-DBC34_DT2009055257-1_bin.310	d__Bacteria	p__Bacillota_B	c__Peptococcia	o__Peptococcales	f__Peptococcaceae	g__UBA7185	s__Unclassified
TP20200812-DBC34_DT2009055257-1_bin.312	d__Bacteria	p__Verrucomicrobiota	c__Verrucomicrobiae	o__Verrucomicrobiales	f__Akkermansiaceae	g__Akkermansia	s__Unclassified
TP20200812-DBC34_DT2009055257-1_bin.324	d__Bacteria	p__Bacillota_A	c__Clostridia	o__Oscillospirales	f__CAG-272	g__QALR01	s__Unclassified
TP20200812-DBC34_DT2009055257-1_bin.326	d__Bacteria	p__Bacillota_A	c__Clostridia	o__Oscillospirales	f__JAAYXM01	g__SIG510	s__Unclassified
TP20200812-DBC34_DT2009055257-1_bin.333	d__Bacteria	p__Bacillota_A	c__Clostridia	o__Oscillospirales	f__Acutalibacteraceae	g__SFWF01	s__Unclassified
TP20200812-DBC34_DT2009055257-1_bin.337	d__Bacteria	p__Bacillota_A	c__Clostridia	o__Oscillospirales	f__CAG-272	g__UBA1740	s__Unclassified
TP20200812-DBC34_DT2009055257-1_bin.34	d__Bacteria	p__Bacillota_A	c__Clostridia	o__Oscillospirales	f__CAG-272	g__RGIG4608	s__Unclassified
TP20200812-DBC34_DT2009055257-1_bin.346	d__Bacteria	p__Bacillota_A	c__Clostridia	o__Oscillospirales	f__CAG-272	g__UBA1740	s__Unclassified
TP20200812-DBC34_DT2009055257-1_bin.365	d__Bacteria	p__Bacillota	c__Bacilli	o__RF39	f__UBA660	g__JAEDES01	s__Unclassified
TP20200812-DBC34_DT2009055257-1_bin.380	d__Bacteria	p__Bacillota_A	c__Clostridia	o__Christensenellales	f__Borkfalkiaceae	g__Scatosoma	s__Unclassified
TP20200812-DBC34_DT2009055257-1_bin.381	d__Bacteria	p__Bacillota_A	c__Clostridia	o__Oscillospirales	f__CAG-272	g__RGIG2000	s__Unclassified
TP20200812-DBC34_DT2009055257-1_bin.385	d__Bacteria	p__Bacillota_A	c__Clostridia	o__Oscillospirales	f__Acutalibacteraceae	g__UBA5905	s__Unclassified
TP20200812-DBC34_DT2009055257-1_bin.4	d__Bacteria	p__Bacillota_A	c__Clostridia	o__Oscillospirales	f__CAG-272	g__SIG710	s__Unclassified
TP20200812-DBC34_DT2009055257-1_bin.49	d__Bacteria	p__Bacillota_A	c__Clostridia	o__Oscillospirales	f__Oscillospiraceae	g__Faecousia	s__Unclassified
TP20200812-DBC34_DT2009055257-1_bin.60	d__Bacteria	p__Bacillota_A	c__Clostridia	o__Oscillospirales	f__CAG-272	g__RGIG2000	s__Unclassified
TP20200812-DBC34_DT2009055257-1_bin.65	d__Bacteria	p__Bacillota_A	c__Clostridia	o__UMGS1883	f__UMGS1883	g__UMGS1883	s__Unclassified
TP20200812-DBC34_DT2009055257-1_bin.76	d__Bacteria	p__Bacteroidota	c__Bacteroidia	o__Bacteroidales	f__Rikenellaceae	g__Alistipes	s__Unclassified
TP20200812-DBC34_DT2009055257-1_bin.93	d__Bacteria	p__Bacteroidota	c__Bacteroidia	o__Bacteroidales	f__UBA932	g__Cryptobacteroides	s__Unclassified
TP20200812-DBC34_DT2009055257-1_bin.95	d__Bacteria	p__Bacteroidota	c__Bacteroidia	o__Bacteroidales	f__Bacteroidaceae	g__Phocaeicola_A	s__Unclassified
TP20200812-DBC35_DT2009055258-1_bin.1	d__Bacteria	p__Bacillota_A	c__Clostridia	o__Oscillospirales	f__Acutalibacteraceae	g__RUG420	s__Unclassified
TP20200812-DBC35_DT2009055258-1_bin.102	d__Bacteria	p__Bacillota_A	c__Clostridia	o__Oscillospirales	f__Acutalibacteraceae	g__UBA737	s__Unclassified
TP20200812-DBC35_DT2009055258-1_bin.113	d__Bacteria	p__Bacteroidota	c__Bacteroidia	o__Bacteroidales	f__Barnesiellaceae	g__Barnesiella_A	s__Unclassified
TP20200812-DBC35_DT2009055258-1_bin.115	d__Bacteria	p__Bacteroidota	c__Bacteroidia	o__Bacteroidales	f__Rikenellaceae	g__Alistipes	s__Unclassified
TP20200812-DBC35_DT2009055258-1_bin.116	d__Bacteria	p__Bacillota_A	c__Clostridia	o__Oscillospirales	f__Oscillospiraceae	g__Faecousia	s__Unclassified
TP20200812-DBC35_DT2009055258-1_bin.118	d__Bacteria	p__Bacteroidota	c__Bacteroidia	o__Bacteroidales	f__Bacteroidaceae	g__Phocaeicola	s__Unclassified
TP20200812-DBC35_DT2009055258-1_bin.123	d__Bacteria	p__Bacteroidota	c__Bacteroidia	o__Bacteroidales	f__Rikenellaceae	g__Alistipes	s__Unclassified
TP20200812-DBC35_DT2009055258-1_bin.127	d__Bacteria	p__Bacillota_A	c__Clostridia	o__Oscillospirales	f__Acutalibacteraceae	g__UBA8612	s__Unclassified
TP20200812-DBC35_DT2009055258-1_bin.137	d__Bacteria	p__Bacillota_B	c__Peptococcia	o__Peptococcales	f__Peptococcaceae	g__UBA7185	s__Unclassified
TP20200812-DBC35_DT2009055258-1_bin.138	d__Bacteria	p__Bacillota_A	c__Clostridia	o__Lachnospirales	f__Lachnospiraceae	g__Faecalimonas	s__Unclassified
TP20200812-DBC35_DT2009055258-1_bin.142	d__Bacteria	p__Bacteroidota	c__Bacteroidia	o__Bacteroidales	f__Bacteroidaceae	g__HGM04593	s__Unclassified
TP20200812-DBC35_DT2009055258-1_bin.151	d__Bacteria	p__Bacteroidota	c__Bacteroidia	o__Bacteroidales	f__Rikenellaceae	g__Alistipes	s__Alistipes sp017521945
TP20200812-DBC35_DT2009055258-1_bin.154	d__Bacteria	p__Bacillota_A	c__Clostridia	o__Oscillospirales	f__CAG-272	g__UBA1740	s__Unclassified
TP20200812-DBC35_DT2009055258-1_bin.162	d__Bacteria	p__Bacillota_A	c__Clostridia	o__Oscillospirales	f__Ruminococcaceae	g__SIG578	s__Unclassified
TP20200812-DBC35_DT2009055258-1_bin.203	d__Bacteria	p__Bacillota_A	c__Clostridia	o__Oscillospirales	f__Acutalibacteraceae	g__Eubacterium_R	s__Unclassified
TP20200812-DBC35_DT2009055258-1_bin.204	d__Bacteria	p__Bacillota_A	c__Clostridia	o__Oscillospirales	f__CAG-272	g__UBA1740	s__Unclassified
TP20200812-DBC35_DT2009055258-1_bin.207	d__Bacteria	p__Bacillota_A	c__Clostridia	o__Lachnospirales	f__Lachnospiraceae	g__HGM12587	s__Unclassified
TP20200812-DBC35_DT2009055258-1_bin.218	d__Bacteria	p__Bacillota_A	c__Clostridia	o__Oscillospirales	f__CAG-272	g__UBA1740	s__Unclassified
TP20200812-DBC35_DT2009055258-1_bin.219	d__Bacteria	p__Bacillota_A	c__Clostridia	o__Oscillospirales	f__CAG-272	g__Firm-07	s__Unclassified
TP20200812-DBC35_DT2009055258-1_bin.221	d__Bacteria	p__Bacillota_A	c__Clostridia	o__Oscillospirales	f__Acutalibacteraceae	g__SFWF01	s__Unclassified
TP20200812-DBC35_DT2009055258-1_bin.225	d__Bacteria	p__Bacteroidota	c__Bacteroidia	o__Bacteroidales	f__Rikenellaceae	g__Alistipes	s__Unclassified
TP20200812-DBC35_DT2009055258-1_bin.238	d__Bacteria	p__Bacillota_A	c__Clostridia	o__Monoglobales	f__Monoglobaceae	g__RGIG8709	s__Unclassified
TP20200812-DBC35_DT2009055258-1_bin.24	d__Bacteria	p__Bacteroidota	c__Bacteroidia	o__Bacteroidales	f__UBA932	g__Egerieousia	s__Unclassified
TP20200812-DBC35_DT2009055258-1_bin.25	d__Bacteria	p__Bacteroidota	c__Bacteroidia	o__Bacteroidales	f__Bacteroidaceae	g__HGM04593	s__HGM04593 sp015060965
TP20200812-DBC35_DT2009055258-1_bin.258	d__Bacteria	p__Bacillota_A	c__Clostridia	o__Oscillospirales	f__Acutalibacteraceae	g__UBA6857	s__Unclassified
TP20200812-DBC35_DT2009055258-1_bin.265	d__Bacteria	p__Bacillota_A	c__Clostridia	o__Oscillospirales	f__CAG-272	g__UBA1740	s__Unclassified
TP20200812-DBC35_DT2009055258-1_bin.273	d__Bacteria	p__Bacillota_A	c__Clostridia	o__Oscillospirales	f__CAG-382	g__UMGS1387	s__Unclassified
TP20200812-DBC35_DT2009055258-1_bin.289	d__Bacteria	p__Bacillota_A	c__Clostridia	o__Oscillospirales	f__CAG-272	g__RGIG2000	s__Unclassified
TP20200812-DBC35_DT2009055258-1_bin.29	d__Bacteria	p__Pseudomonadota	c__Alphaproteobacteria	o__Rs-D84	f__Rs-D84	g__Enterousia	s__Unclassified
TP20200812-DBC35_DT2009055258-1_bin.317	d__Bacteria	p__Bacillota_A	c__Clostridia	o__Oscillospirales	f__CAG-272	g__UBA1740	s__Unclassified
TP20200812-DBC35_DT2009055258-1_bin.318	d__Bacteria	p__Bacillota_A	c__Clostridia	o__Oscillospirales	f__CAG-272	g__SIG644	s__Unclassified
TP20200812-DBC35_DT2009055258-1_bin.327	d__Bacteria	p__Bacillota_A	c__Clostridia	o__Oscillospirales	f__CAG-272	g__CAG-272	s__Unclassified
TP20200812-DBC35_DT2009055258-1_bin.330	d__Bacteria	p__Bacillota_A	c__Clostridia	o__Oscillospirales	f__Oscillospiraceae	g__Faecousia	s__Unclassified
TP20200812-DBC35_DT2009055258-1_bin.348	d__Bacteria	p__Bacillota_A	c__Clostridia	o__Oscillospirales	f__Acutalibacteraceae	g__UBA6857	s__Unclassified
TP20200812-DBC35_DT2009055258-1_bin.357	d__Bacteria	p__Bacteroidota	c__Bacteroidia	o__Bacteroidales	f__Rikenellaceae	g__Alistipes	s__Unclassified
TP20200812-DBC35_DT2009055258-1_bin.366	d__Bacteria	p__Bacillota_A	c__Clostridia	o__Oscillospirales	f__Oscillospiraceae	g__Faecousia	s__Unclassified
TP20200812-DBC35_DT2009055258-1_bin.381	d__Bacteria	p__Bacillota_A	c__Clostridia	o__Oscillospirales	f__Acutalibacteraceae	g__CAG-488	s__Unclassified
TP20200812-DBC35_DT2009055258-1_bin.402	d__Bacteria	p__Bacillota_A	c__Clostridia	o__Oscillospirales	f__Ruminococcaceae	g__UBA3855	s__Unclassified
TP20200812-DBC35_DT2009055258-1_bin.403	d__Bacteria	p__Bacillota_A	c__Clostridia	o__UMGS1810	f__UMGS1810	g__RGIG8748	s__Unclassified
TP20200812-DBC35_DT2009055258-1_bin.414	d__Bacteria	p__Bacteroidota	c__Bacteroidia	o__Bacteroidales	f__Bacteroidaceae	g__Phocaeicola_A	s__Unclassified
TP20200812-DBC35_DT2009055258-1_bin.43	d__Bacteria	p__Bacillota_A	c__Clostridia	o__Christensenellales	f__UBA1242	g__Onthoplasma	s__Unclassified
TP20200812-DBC35_DT2009055258-1_bin.49	d__Bacteria	p__Bacillota_A	c__Clostridia	o__Oscillospirales	f__CAG-272	g__QALR01	s__Unclassified
TP20200812-DBC35_DT2009055258-1_bin.57	d__Bacteria	p__Bacillota_A	c__Clostridia	o__Oscillospirales	f__CAG-272	g__HGM12713	s__Unclassified
TP20200812-DBC35_DT2009055258-1_bin.6	d__Bacteria	p__Bacillota_A	c__Clostridia	o__Oscillospirales	f__Butyricicoccaceae	g__RGIG7238	s__Unclassified
TP20200812-DBC35_DT2009055258-1_bin.63	d__Bacteria	p__Bacillota_A	c__Clostridia	o__Oscillospirales	f__Oscillospiraceae	g__Faecousia	s__Unclassified
TP20200812-DBC35_DT2009055258-1_bin.65	d__Bacteria	p__Bacillota_A	c__Clostridia	o__Oscillospirales	f__Acutalibacteraceae	g__DTU089	s__Unclassified
TP20200812-DBC35_DT2009055258-1_bin.70	d__Bacteria	p__Bacillota_A	c__Clostridia	o__RGIG6154	f__RGIG6154	g__CAKSDT01	s__Unclassified
TP20200812-DBC35_DT2009055258-1_bin.77	d__Bacteria	p__Bacillota_A	c__Clostridia	o__Oscillospirales	f__CAG-272	g__CAG-448	s__Unclassified
TP20200812-DBC35_DT2009055258-1_bin.8	d__Bacteria	p__Bacteroidota	c__Bacteroidia	o__Bacteroidales	f__Rikenellaceae	g__UBA940	s__UBA940 sp017936385
TP20200812-DBC35_DT2009055258-1_bin.98	d__Bacteria	p__Bacteroidota	c__Bacteroidia	o__Bacteroidales	f__Rikenellaceae	g__Alistipes	s__Unclassified
TP20200812-DBC36_DT2009055259-1_bin.108	d__Bacteria	p__Bacillota_A	c__Clostridia	o__Oscillospirales	f__CAG-272	g__RGIG2000	s__Unclassified
TP20200812-DBC36_DT2009055259-1_bin.117	d__Bacteria	p__Bacillota_A	c__Clostridia	o__Oscillospirales	f__Oscillospiraceae	g__Faecousia	s__Unclassified
TP20200812-DBC36_DT2009055259-1_bin.119	d__Bacteria	p__Bacillota_A	c__Clostridia	o__Oscillospirales	f__Ruminococcaceae	g__Ruminiclostridium_E	s__Unclassified
TP20200812-DBC36_DT2009055259-1_bin.134	d__Bacteria	p__Bacillota_A	c__Clostridia	o__Christensenellales	f__Borkfalkiaceae	g__Scatosoma	s__Unclassified
TP20200812-DBC36_DT2009055259-1_bin.139	d__Bacteria	p__Bacillota_A	c__Clostridia	o__Oscillospirales	f__Acutalibacteraceae	g__UBA6857	s__Unclassified
TP20200812-DBC36_DT2009055259-1_bin.141	d__Bacteria	p__Bacillota_A	c__Clostridia	o__Oscillospirales	f__CAG-272	g__Firm-07	s__Unclassified
TP20200812-DBC36_DT2009055259-1_bin.157	d__Bacteria	p__Bacillota_A	c__Clostridia	o__Oscillospirales	f__Acutalibacteraceae	g__UBA1081	s__Unclassified
TP20200812-DBC36_DT2009055259-1_bin.159	d__Bacteria	p__Bacillota_A	c__Clostridia	o__Christensenellales	f__Borkfalkiaceae	g__Scatosoma	s__Unclassified
TP20200812-DBC36_DT2009055259-1_bin.160	d__Bacteria	p__Bacteroidota	c__Bacteroidia	o__Bacteroidales	f__Rikenellaceae	g__Alistipes	s__Unclassified
TP20200812-DBC36_DT2009055259-1_bin.164	d__Bacteria	p__Bacillota_A	c__Clostridia	o__UBA1381	f__UBA9506	g__UMGS755	s__Unclassified
TP20200812-DBC36_DT2009055259-1_bin.165	d__Bacteria	p__Bacillota_A	c__Clostridia	o__Oscillospirales	f__Oscillospiraceae	g__Lawsonibacter	s__Unclassified
TP20200812-DBC36_DT2009055259-1_bin.167	d__Bacteria	p__Bacillota_A	c__Clostridia	o__UMGS1840	f__UMGS1840	g__SIG452	s__Unclassified
TP20200812-DBC36_DT2009055259-1_bin.168	d__Bacteria	p__Bacillota_A	c__Clostridia	o__Christensenellales	f__Borkfalkiaceae	g__Scatosoma	s__Unclassified
TP20200812-DBC36_DT2009055259-1_bin.17	d__Bacteria	p__Bacillota_A	c__Clostridia	o__Christensenellales	f__Borkfalkiaceae	g__Scatosoma	s__Unclassified
TP20200812-DBC36_DT2009055259-1_bin.178	d__Bacteria	p__Bacteroidota	c__Bacteroidia	o__Bacteroidales	f__Muribaculaceae	g__UBA3263	s__Unclassified
TP20200812-DBC36_DT2009055259-1_bin.179	d__Bacteria	p__Bacillota_A	c__Clostridia	o__Oscillospirales	f__Acutalibacteraceae	g__UBA737	s__Unclassified
TP20200812-DBC36_DT2009055259-1_bin.182	d__Bacteria	p__Bacillota_A	c__Clostridia	o__Oscillospirales	f__CAG-272	g__UMGS731	s__Unclassified
TP20200812-DBC36_DT2009055259-1_bin.19	d__Bacteria	p__Bacillota_A	c__Clostridia	o__Christensenellales	f__Borkfalkiaceae	g__Scatosoma	s__Unclassified
TP20200812-DBC36_DT2009055259-1_bin.193	d__Bacteria	p__Bacillota_A	c__Clostridia	o__Oscillospirales	f__Oscillospiraceae	g__Faecousia	s__Unclassified
TP20200812-DBC36_DT2009055259-1_bin.213	d__Bacteria	p__Bacillota_A	c__Clostridia	o__Oscillospirales	f__Acutalibacteraceae	g__UBA6857	s__Unclassified
TP20200812-DBC36_DT2009055259-1_bin.217	d__Bacteria	p__Bacteroidota	c__Bacteroidia	o__Bacteroidales	f__Rikenellaceae	g__Tidjanibacter	s__Unclassified
TP20200812-DBC36_DT2009055259-1_bin.237	d__Bacteria	p__Bacillota_A	c__Clostridia	o__Oscillospirales	f__CAG-272	g__UBA1740	s__Unclassified
TP20200812-DBC36_DT2009055259-1_bin.244	d__Bacteria	p__Bacillota_A	c__Clostridia	o__Oscillospirales	f__Acutalibacteraceae	g__UMGS172	s__Unclassified
TP20200812-DBC36_DT2009055259-1_bin.260	d__Bacteria	p__Bacteroidota	c__Bacteroidia	o__Bacteroidales	f__UBA932	g__Cryptobacteroides	s__Cryptobacteroides sp017938925
TP20200812-DBC36_DT2009055259-1_bin.262	d__Bacteria	p__Pseudomonadota	c__Alphaproteobacteria	o__Rs-D84	f__Rs-D84	g__Enterousia	s__Unclassified
TP20200812-DBC36_DT2009055259-1_bin.273	d__Bacteria	p__Bacteroidota	c__Bacteroidia	o__Bacteroidales	f__Rikenellaceae	g__Alistipes	s__Unclassified
TP20200812-DBC36_DT2009055259-1_bin.274	d__Bacteria	p__Bacillota_A	c__Clostridia	o__Oscillospirales	f__Acutalibacteraceae	g__Ruminococcus_E	s__Unclassified
TP20200812-DBC36_DT2009055259-1_bin.282	d__Bacteria	p__Bacillota_A	c__Clostridia	o__Oscillospirales	f__Acutalibacteraceae	g__UBA1081	s__Unclassified
TP20200812-DBC36_DT2009055259-1_bin.292	d__Bacteria	p__Bacillota_A	c__Clostridia	o__Oscillospirales	f__Acutalibacteraceae	g__RUG420	s__Unclassified
TP20200812-DBC36_DT2009055259-1_bin.294	d__Bacteria	p__Bacillota_A	c__Clostridia	o__Oscillospirales	f__CAG-272	g__UBA1740	s__Unclassified
TP20200812-DBC36_DT2009055259-1_bin.295	d__Bacteria	p__Pseudomonadota	c__Gammaproteobacteria	o__UBA9339	f__UBA9339	g__Unclassified	s__Unclassified
TP20200812-DBC36_DT2009055259-1_bin.302	d__Bacteria	p__Bacillota_A	c__Clostridia	o__Oscillospirales	f__CAG-382	g__SIG622	s__Unclassified
TP20200812-DBC36_DT2009055259-1_bin.31	d__Bacteria	p__Bacillota_A	c__Clostridia	o__Oscillospirales	f__Oscillospiraceae	g__Faecousia	s__Unclassified
TP20200812-DBC36_DT2009055259-1_bin.312	d__Bacteria	p__Bacteroidota	c__Bacteroidia	o__Bacteroidales	f__Bacteroidaceae	g__Phocaeicola	s__Unclassified
TP20200812-DBC36_DT2009055259-1_bin.38	d__Bacteria	p__Bacillota_A	c__Clostridia	o__Lachnospirales	f__Lachnospiraceae	g__Faecalimonas	s__Unclassified
TP20200812-DBC36_DT2009055259-1_bin.42	d__Bacteria	p__Verrucomicrobiota	c__Lentisphaeria	o__Victivallales	f__Victivallaceae	g__SIG78	s__SIG78 sp017504585
TP20200812-DBC36_DT2009055259-1_bin.66	d__Bacteria	p__Bacillota_A	c__Clostridia	o__Lachnospirales	f__Lachnospiraceae	g__Acetatifactor	s__Unclassified
TP20200812-DBC36_DT2009055259-1_bin.70	d__Bacteria	p__Bacteroidota	c__Bacteroidia	o__Bacteroidales	f__Rikenellaceae	g__Alistipes	s__Alistipes sp017403125
TP20200812-DBC36_DT2009055259-1_bin.73	d__Bacteria	p__Bacteroidota	c__Bacteroidia	o__Bacteroidales	f__UBA932	g__Cryptobacteroides	s__Cryptobacteroides sp017415715
TP20200812-DBC36_DT2009055259-1_bin.76	d__Bacteria	p__Bacteroidota	c__Bacteroidia	o__Bacteroidales	f__Muribaculaceae	g__RGIG4576	s__Unclassified
TP20200812-DBC36_DT2009055259-1_bin.80	d__Bacteria	p__Bacteroidota	c__Bacteroidia	o__Bacteroidales	f__Rikenellaceae	g__Alistipes	s__Unclassified
TP20200812-DBC36_DT2009055259-1_bin.82	d__Bacteria	p__Bacillota_A	c__Clostridia	o__Monoglobales	f__Monoglobaceae	g__UMGS1820	s__Unclassified
TP20200812-DBC36_DT2009055259-1_bin.83	d__Bacteria	p__Bacillota_A	c__Clostridia	o__Christensenellales	f__Pumilibacteraceae	g__UBA10677	s__Unclassified
TP20200812-DBC37_DT2009055260-1_bin.103	d__Bacteria	p__Bacillota_A	c__Clostridia	o__Oscillospirales	f__Oscillospiraceae	g__ER4	s__Unclassified
TP20200812-DBC37_DT2009055260-1_bin.108	d__Bacteria	p__Bacillota_A	c__Clostridia	o__Oscillospirales	f__Acutalibacteraceae	g__UBA737	s__Unclassified
TP20200812-DBC37_DT2009055260-1_bin.113	d__Bacteria	p__Bacillota_A	c__Clostridia	o__Monoglobales	f__Monoglobaceae	g__Unclassified	s__Unclassified
TP20200812-DBC37_DT2009055260-1_bin.114	d__Bacteria	p__Bacillota_A	c__Clostridia	o__Christensenellales	f__CAG-74	g__Limiplasma	s__Unclassified
TP20200812-DBC37_DT2009055260-1_bin.122	d__Bacteria	p__Bacillota_A	c__Clostridia	o__Oscillospirales	f__CAG-272	g__RGIG2000	s__Unclassified
TP20200812-DBC37_DT2009055260-1_bin.124	d__Bacteria	p__Bacillota_A	c__Clostridia	o__Christensenellales	f__UBA1242	g__Onthoplasma	s__Unclassified
TP20200812-DBC37_DT2009055260-1_bin.13	d__Bacteria	p__Bacillota_A	c__Clostridia	o__Oscillospirales	f__Butyricicoccaceae	g__RGIG7238	s__Unclassified
TP20200812-DBC37_DT2009055260-1_bin.145	d__Bacteria	p__Bacillota_A	c__Clostridia	o__Oscillospirales	f__CAG-272	g__SIG714	s__Unclassified
TP20200812-DBC37_DT2009055260-1_bin.146	d__Bacteria	p__Bacillota_A	c__Clostridia	o__Oscillospirales	f__CAG-272	g__UBA1740	s__Unclassified
TP20200812-DBC37_DT2009055260-1_bin.149	d__Bacteria	p__Bacteroidota	c__Bacteroidia	o__Bacteroidales	f__Barnesiellaceae	g__Barnesiella_A	s__Unclassified
TP20200812-DBC37_DT2009055260-1_bin.15	d__Bacteria	p__Bacteroidota	c__Bacteroidia	o__Bacteroidales	f__Rikenellaceae	g__Alistipes	s__Unclassified
TP20200812-DBC37_DT2009055260-1_bin.159	d__Bacteria	p__Bacillota_A	c__Clostridia	o__Oscillospirales	f__Ruminococcaceae	g__Ruminococcus	s__Unclassified
TP20200812-DBC37_DT2009055260-1_bin.164	d__Bacteria	p__Bacillota_A	c__Clostridia	o__Oscillospirales	f__Oscillospiraceae	g__Faecousia	s__Unclassified
TP20200812-DBC37_DT2009055260-1_bin.173	d__Bacteria	p__Bacteroidota	c__Bacteroidia	o__Bacteroidales	f__UBA932	g__Cryptobacteroides	s__Cryptobacteroides sp015060455
TP20200812-DBC37_DT2009055260-1_bin.181	d__Bacteria	p__Bacteroidota	c__Bacteroidia	o__Bacteroidales	f__Paludibacteraceae	g__UBA1723	s__UBA1723 sp002371265
TP20200812-DBC37_DT2009055260-1_bin.202	d__Bacteria	p__Bacillota	c__Bacilli	o__RFN20	f__CAG-631	g__Caccosoma	s__Unclassified
TP20200812-DBC37_DT2009055260-1_bin.213	d__Bacteria	p__Bacteroidota	c__Bacteroidia	o__Bacteroidales	f__UBA932	g__Cryptobacteroides	s__Unclassified
TP20200812-DBC37_DT2009055260-1_bin.226	d__Bacteria	p__Verrucomicrobiota	c__Verrucomicrobiae	o__Verrucomicrobiales	f__Akkermansiaceae	g__Akkermansia	s__Unclassified
TP20200812-DBC37_DT2009055260-1_bin.228	d__Bacteria	p__Bacteroidota	c__Bacteroidia	o__Bacteroidales	f__Bacteroidaceae	g__Phocaeicola_A	s__Phocaeicola_A sp017416805
TP20200812-DBC37_DT2009055260-1_bin.232	d__Bacteria	p__Bacillota_A	c__Clostridia	o__Lachnospirales	f__Lachnospiraceae	g__CAG-590	s__Unclassified
TP20200812-DBC37_DT2009055260-1_bin.258	d__Bacteria	p__Bacteroidota	c__Bacteroidia	o__Bacteroidales	f__Bacteroidaceae	g__HGM04593	s__HGM04593 sp017416705
TP20200812-DBC37_DT2009055260-1_bin.278	d__Bacteria	p__Bacillota_A	c__Clostridia	o__Christensenellales	f__Borkfalkiaceae	g__UBA1259	s__Unclassified
TP20200812-DBC37_DT2009055260-1_bin.285	d__Bacteria	p__Bacteroidota	c__Bacteroidia	o__Bacteroidales	f__UBA932	g__Egerieousia	s__Unclassified
TP20200812-DBC37_DT2009055260-1_bin.29	d__Bacteria	p__Bacillota_A	c__Clostridia	o__Oscillospirales	f__Acutalibacteraceae	g__DTU089	s__Unclassified
TP20200812-DBC37_DT2009055260-1_bin.295	d__Bacteria	p__Bacillota_A	c__Clostridia	o__Oscillospirales	f__Acutalibacteraceae	g__SIG575	s__Unclassified
TP20200812-DBC37_DT2009055260-1_bin.299	d__Bacteria	p__Bacillota_A	c__Clostridia	o__Lachnospirales	f__Lachnospiraceae	g__CAG-194	s__Unclassified
TP20200812-DBC37_DT2009055260-1_bin.315	d__Bacteria	p__Bacteroidota	c__Bacteroidia	o__Bacteroidales	f__Rikenellaceae	g__Alistipes	s__Unclassified
TP20200812-DBC37_DT2009055260-1_bin.318	d__Bacteria	p__Bacteroidota	c__Bacteroidia	o__Bacteroidales	f__Rikenellaceae	g__Alistipes	s__Unclassified
TP20200812-DBC37_DT2009055260-1_bin.330	d__Bacteria	p__Bacteroidota	c__Bacteroidia	o__Bacteroidales	f__UBA932	g__Cryptobacteroides	s__Cryptobacteroides sp017399865
TP20200812-DBC37_DT2009055260-1_bin.48	d__Bacteria	p__Bacillota_A	c__Clostridia	o__Christensenellales	f__UBA1242	g__Onthoplasma	s__Unclassified
TP20200812-DBC37_DT2009055260-1_bin.50	d__Bacteria	p__Bacillota_A	c__Clostridia	o__Oscillospirales	f__Ruminococcaceae	g__UBA3855	s__Unclassified
TP20200812-DBC37_DT2009055260-1_bin.59	d__Bacteria	p__Bacillota_A	c__Clostridia	o__Oscillospirales	f__CAG-272	g__CAG-448	s__Unclassified
TP20200812-DBC37_DT2009055260-1_bin.60	d__Bacteria	p__Bacillota_A	c__Clostridia	o__UBA1381	f__UBA9506	g__UMGS755	s__Unclassified
TP20200812-DBC37_DT2009055260-1_bin.66	d__Bacteria	p__Bacillota_A	c__Clostridia	o__Oscillospirales	f__Acutalibacteraceae	g__UBA737	s__Unclassified
TP20200812-DBC37_DT2009055260-1_bin.79	d__Bacteria	p__Bacillota_A	c__Clostridia	o__Oscillospirales	f__Oscillospiraceae	g__Faecousia	s__Unclassified
TP20200812-DBC37_DT2009055260-1_bin.86	d__Bacteria	p__Bacteroidota	c__Bacteroidia	o__Bacteroidales	f__Bacteroidaceae	g__UBA1189	s__Unclassified
TP20200812-DBC37_DT2009055260-1_bin.88	d__Bacteria	p__Bacillota_B	c__Dehalobacteriia	o__UBA4068	f__UBA5755	g__Avidehalobacter	s__Unclassified
TP20200812-DBC37_DT2009055260-1_bin.89	d__Bacteria	p__Bacillota_A	c__Clostridia	o__Christensenellales	f__UBA1242	g__RGIG3872	s__Unclassified
TP20200812-DBC37_DT2009055260-1_bin.91	d__Bacteria	p__Bacillota_A	c__Clostridia	o__Peptostreptococcales	f__Anaerovoracaceae	g__CAG-238	s__Unclassified
TP20200812-DBC37_DT2009055260-1_bin.96	d__Bacteria	p__Bacillota_A	c__Clostridia	o__Oscillospirales	f__Acutalibacteraceae	g__UBA737	s__Unclassified
TP20200812-DBC38_DT2009055261-1_bin.103	d__Bacteria	p__Bacillota_A	c__Clostridia	o__Oscillospirales	f__CAG-272	g__SIG672	s__Unclassified
TP20200812-DBC38_DT2009055261-1_bin.104	d__Bacteria	p__Bacteroidota	c__Bacteroidia	o__Bacteroidales	f__UBA932	g__Cryptobacteroides	s__Cryptobacteroides sp017415715
TP20200812-DBC38_DT2009055261-1_bin.107	d__Bacteria	p__Bacillota_A	c__Clostridia	o__Lachnospirales	f__Lachnospiraceae	g__CAG-95	s__Unclassified
TP20200812-DBC38_DT2009055261-1_bin.111	d__Bacteria	p__Bacteroidota	c__Bacteroidia	o__Bacteroidales	f__Rikenellaceae	g__Alistipes	s__Unclassified
TP20200812-DBC38_DT2009055261-1_bin.133	d__Bacteria	p__Bacteroidota	c__Bacteroidia	o__Bacteroidales	f__Rikenellaceae	g__Alistipes	s__Unclassified
TP20200812-DBC38_DT2009055261-1_bin.14	d__Bacteria	p__Bacillota_A	c__Clostridia	o__Christensenellales	f__Borkfalkiaceae	g__Scatosoma	s__Unclassified
TP20200812-DBC38_DT2009055261-1_bin.157	d__Bacteria	p__Bacteroidota	c__Bacteroidia	o__Bacteroidales	f__Bacteroidaceae	g__Phocaeicola_A	s__Phocaeicola_A sp017516265
TP20200812-DBC38_DT2009055261-1_bin.177	d__Bacteria	p__Bacillota_A	c__Clostridia	o__Oscillospirales	f__Acutalibacteraceae	g__Fimenecus	s__Unclassified
TP20200812-DBC38_DT2009055261-1_bin.199	d__Bacteria	p__Bacteroidota	c__Bacteroidia	o__Bacteroidales	f__Bacteroidaceae	g__Phocaeicola	s__Unclassified
TP20200812-DBC38_DT2009055261-1_bin.203	d__Bacteria	p__Bacillota	c__Bacilli	o__Acholeplasmatales	f__Anaeroplasmataceae	g__Pelethenecus	s__Unclassified
TP20200812-DBC38_DT2009055261-1_bin.206	d__Bacteria	p__Bacillota_A	c__Clostridia	o__UMGS1810	f__UMGS1810	g__Unclassified	s__Unclassified
TP20200812-DBC38_DT2009055261-1_bin.216	d__Bacteria	p__Bacteroidota	c__Bacteroidia	o__Bacteroidales	f__Barnesiellaceae	g__Barnesiella_A	s__Unclassified
TP20200812-DBC38_DT2009055261-1_bin.218	d__Bacteria	p__Bacteroidota	c__Bacteroidia	o__Bacteroidales	f__Muribaculaceae	g__UBA3263	s__Unclassified
TP20200812-DBC38_DT2009055261-1_bin.219	d__Bacteria	p__Bacillota_A	c__Clostridia	o__Oscillospirales	f__Oscillospiraceae	g__Faecousia	s__Unclassified
TP20200812-DBC38_DT2009055261-1_bin.229	d__Bacteria	p__Bacillota_A	c__Clostridia	o__UMGS1840	f__HGM11507	g__SIG450	s__Unclassified
TP20200812-DBC38_DT2009055261-1_bin.235	d__Bacteria	p__Bacillota_A	c__Clostridia	o__Oscillospirales	f__CAG-272	g__CAG-272	s__Unclassified
TP20200812-DBC38_DT2009055261-1_bin.246	d__Bacteria	p__Bacillota_A	c__Clostridia	o__Oscillospirales	f__CAG-272	g__QALR01	s__Unclassified
TP20200812-DBC38_DT2009055261-1_bin.248	d__Bacteria	p__Bacteroidota	c__Bacteroidia	o__Bacteroidales	f__Bacteroidaceae	g__HGM04593	s__HGM04593 sp015060885
TP20200812-DBC38_DT2009055261-1_bin.256	d__Bacteria	p__Bacteroidota	c__Bacteroidia	o__Bacteroidales	f__Rikenellaceae	g__Alistipes	s__Alistipes sp015059685
TP20200812-DBC38_DT2009055261-1_bin.260	d__Bacteria	p__Bacillota	c__Bacilli	o__Acholeplasmatales	f__Anaeroplasmataceae	g__Pelethenecus	s__Unclassified
TP20200812-DBC38_DT2009055261-1_bin.263	d__Bacteria	p__Bacteroidota	c__Bacteroidia	o__Bacteroidales	f__Rikenellaceae	g__Alistipes	s__Unclassified
TP20200812-DBC38_DT2009055261-1_bin.281	d__Bacteria	p__Bacillota_A	c__Clostridia	o__Oscillospirales	f__Acutalibacteraceae	g__UMGS1279	s__Unclassified
TP20200812-DBC38_DT2009055261-1_bin.283	d__Bacteria	p__Bacillota_A	c__Clostridia	o__Oscillospirales	f__Acutalibacteraceae	g__RUG420	s__Unclassified
TP20200812-DBC38_DT2009055261-1_bin.289	d__Bacteria	p__Pseudomonadota	c__Alphaproteobacteria	o__Rs-D84	f__Rs-D84	g__Enterousia	s__Unclassified
TP20200812-DBC38_DT2009055261-1_bin.304	d__Bacteria	p__Bacillota_A	c__Clostridia	o__Oscillospirales	f__CAG-382	g__UMGS1387	s__Unclassified
TP20200812-DBC38_DT2009055261-1_bin.307	d__Bacteria	p__Bacteroidota	c__Bacteroidia	o__Bacteroidales	f__UBA932	g__Cryptobacteroides	s__Unclassified
TP20200812-DBC38_DT2009055261-1_bin.316	d__Bacteria	p__Bacillota_A	c__Clostridia	o__Oscillospirales	f__Oscillospiraceae	g__Faecousia	s__Unclassified
TP20200812-DBC38_DT2009055261-1_bin.325	d__Bacteria	p__Bacillota_A	c__Clostridia	o__Christensenellales	f__Pumilibacteraceae	g__UBA10677	s__Unclassified
TP20200812-DBC38_DT2009055261-1_bin.331	d__Bacteria	p__Bacillota_A	c__Clostridia	o__Oscillospirales	f__CAG-272	g__UBA1740	s__Unclassified
TP20200812-DBC38_DT2009055261-1_bin.356	d__Bacteria	p__Bacillota_A	c__Clostridia	o__Oscillospirales	f__Oscillospiraceae	g__Pelethomonas	s__Unclassified
TP20200812-DBC38_DT2009055261-1_bin.37	d__Bacteria	p__Bacteroidota	c__Bacteroidia	o__Bacteroidales	f__Bacteroidaceae	g__Mediterranea	s__Mediterranea sp017630035
TP20200812-DBC38_DT2009055261-1_bin.39	d__Bacteria	p__Bacteroidota	c__Bacteroidia	o__Bacteroidales	f__Muribaculaceae	g__RGIG4079	s__Unclassified
TP20200812-DBC38_DT2009055261-1_bin.44	d__Bacteria	p__Bacillota	c__Bacilli	o__RFN20	f__CAG-826	g__CAG-826	s__Unclassified
TP20200812-DBC38_DT2009055261-1_bin.46	d__Bacteria	p__Bacillota_A	c__Clostridia	o__Oscillospirales	f__Oscillospiraceae	g__JAKSPP01	s__Unclassified
TP20200812-DBC38_DT2009055261-1_bin.47	d__Bacteria	p__Bacillota_A	c__Clostridia	o__Christensenellales	f__Borkfalkiaceae	g__HGM11412	s__Unclassified
TP20200812-DBC38_DT2009055261-1_bin.73	d__Bacteria	p__Desulfobacterota	c__Desulfarculia	o__Adiutricales	f__Adiutricaceae	g__Adiutrix	s__Unclassified
TP20200812-DBC38_DT2009055261-1_bin.85	d__Bacteria	p__Bacteroidota	c__Bacteroidia	o__Bacteroidales	f__Bacteroidaceae	g__Mediterranea	s__Unclassified
TP20200812-DBC38_DT2009055261-1_bin.87	d__Bacteria	p__Bacillota_A	c__Clostridia	o__Christensenellales	f__Borkfalkiaceae	g__Unclassified	s__Unclassified
TP20200812-DBC39_DT2009055262-1_bin.1	d__Bacteria	p__Bacillota_A	c__Clostridia	o__Oscillospirales	f__Acutalibacteraceae	g__SFWF01	s__Unclassified
TP20200812-DBC39_DT2009055262-1_bin.124	d__Bacteria	p__Verrucomicrobiota	c__Verrucomicrobiae	o__Verrucomicrobiales	f__Akkermansiaceae	g__Akkermansia	s__Unclassified
TP20200812-DBC39_DT2009055262-1_bin.129	d__Bacteria	p__Bacillota_A	c__Clostridia	o__Christensenellales	f__QALW01	g__Unclassified	s__Unclassified
TP20200812-DBC39_DT2009055262-1_bin.131	d__Bacteria	p__Bacillota_A	c__Clostridia	o__Lachnospirales	f__Lachnospiraceae	g__Agathobacter	s__Unclassified
TP20200812-DBC39_DT2009055262-1_bin.135	d__Bacteria	p__Bacteroidota	c__Bacteroidia	o__Bacteroidales	f__Bacteroidaceae	g__HGM04593	s__HGM04593 sp015060885
TP20200812-DBC39_DT2009055262-1_bin.143	d__Bacteria	p__Bacillota_A	c__Clostridia	o__UBA1381	f__UBA1381	g__UBA1738	s__Unclassified
TP20200812-DBC39_DT2009055262-1_bin.158	d__Bacteria	p__Bacillota_A	c__Clostridia	o__Oscillospirales	f__Acutalibacteraceae	g__UBA6857	s__Unclassified
TP20200812-DBC39_DT2009055262-1_bin.16	d__Bacteria	p__Bacteroidota	c__Bacteroidia	o__Bacteroidales	f__UBA932	g__Cryptobacteroides	s__Unclassified
TP20200812-DBC39_DT2009055262-1_bin.164	d__Bacteria	p__Bacillota_A	c__Clostridia	o__Christensenellales	f__UBA1242	g__CAKVLS01	s__Unclassified
TP20200812-DBC39_DT2009055262-1_bin.170	d__Bacteria	p__Bacteroidota	c__Bacteroidia	o__Bacteroidales	f__Rikenellaceae	g__Alistipes	s__Unclassified
TP20200812-DBC39_DT2009055262-1_bin.172	d__Bacteria	p__Bacillota_A	c__Clostridia	o__Oscillospirales	f__CAG-272	g__RGIG8775	s__Unclassified
TP20200812-DBC39_DT2009055262-1_bin.179	d__Bacteria	p__Verrucomicrobiota	c__Lentisphaeria	o__Victivallales	f__Victivallaceae	g__SIG78	s__Unclassified
TP20200812-DBC39_DT2009055262-1_bin.185	d__Bacteria	p__Bacteroidota	c__Bacteroidia	o__Bacteroidales	f__UBA932	g__Cryptobacteroides	s__Unclassified
TP20200812-DBC39_DT2009055262-1_bin.200	d__Bacteria	p__Bacillota_A	c__Clostridia	o__Christensenellales	f__Borkfalkiaceae	g__Scatosoma	s__Unclassified
TP20200812-DBC39_DT2009055262-1_bin.205	d__Bacteria	p__Bacillota_A	c__Clostridia	o__Oscillospirales	f__Acutalibacteraceae	g__SIG587	s__Unclassified
TP20200812-DBC39_DT2009055262-1_bin.211	d__Bacteria	p__Bacteroidota	c__Bacteroidia	o__Bacteroidales	f__Rikenellaceae	g__Alistipes	s__Unclassified
TP20200812-DBC39_DT2009055262-1_bin.234	d__Bacteria	p__Bacteroidota	c__Bacteroidia	o__Bacteroidales	f__UBA932	g__Egerieousia	s__Unclassified
TP20200812-DBC39_DT2009055262-1_bin.236	d__Bacteria	p__Bacteroidota	c__Bacteroidia	o__Bacteroidales	f__Rikenellaceae	g__Alistipes	s__Unclassified
TP20200812-DBC39_DT2009055262-1_bin.247	d__Bacteria	p__Bacillota_A	c__Clostridia	o__UBA1381	f__UBA1381	g__Ornithomonoglobus	s__Unclassified
TP20200812-DBC39_DT2009055262-1_bin.250	d__Bacteria	p__Bacillota_C	c__Negativicutes	o__Acidaminococcales	f__Acidaminococcaceae	g__JAHHUH01	s__Unclassified
TP20200812-DBC39_DT2009055262-1_bin.252	d__Bacteria	p__Bacteroidota	c__Bacteroidia	o__Bacteroidales	f__UBA932	g__Cryptobacteroides	s__Cryptobacteroides sp017461285
TP20200812-DBC39_DT2009055262-1_bin.26	d__Bacteria	p__Bacillota_A	c__Clostridia	o__Oscillospirales	f__CAG-382	g__UBA1752	s__Unclassified
TP20200812-DBC39_DT2009055262-1_bin.263	d__Bacteria	p__Bacteroidota	c__Bacteroidia	o__Bacteroidales	f__Barnesiellaceae	g__Barnesiella_A	s__Barnesiella_A sp017410245
TP20200812-DBC39_DT2009055262-1_bin.272	d__Bacteria	p__Bacteroidota	c__Bacteroidia	o__Bacteroidales	f__UBA932	g__Cryptobacteroides	s__Unclassified
TP20200812-DBC39_DT2009055262-1_bin.290	d__Bacteria	p__Bacteroidota	c__Bacteroidia	o__Bacteroidales	f__Paludibacteraceae	g__UBA1723	s__UBA1723 sp002371265
TP20200812-DBC39_DT2009055262-1_bin.314	d__Bacteria	p__Bacillota_A	c__Clostridia	o__Oscillospirales	f__CAG-272	g__RGIG2000	s__Unclassified
TP20200812-DBC39_DT2009055262-1_bin.323	d__Bacteria	p__Bacillota_A	c__Clostridia	o__Oscillospirales	f__Acutalibacteraceae	g__RUG806	s__Unclassified
TP20200812-DBC39_DT2009055262-1_bin.331	d__Bacteria	p__Bacillota_A	c__Clostridia	o__Oscillospirales	f__Oscillospiraceae	g__Faecousia	s__Unclassified
TP20200812-DBC39_DT2009055262-1_bin.52	d__Bacteria	p__Bacillota_A	c__Clostridia	o__Oscillospirales	f__CAG-272	g__UBA1740	s__Unclassified
TP20200812-DBC39_DT2009055262-1_bin.53	d__Bacteria	p__Bacillota_A	c__Clostridia	o__Christensenellales	f__UBA1242	g__Onthoplasma	s__Unclassified
TP20200812-DBC39_DT2009055262-1_bin.8	d__Bacteria	p__Bacillota_A	c__Clostridia	o__Lachnospirales	f__Lachnospiraceae	g__RGIG6307	s__Unclassified
TP20200812-DBC39_DT2009055262-1_bin.89	d__Bacteria	p__Bacillota_A	c__Clostridia	o__HGM11514	f__HGM11514	g__SIG438	s__Unclassified
TP20200812-DBC39_DT2009055262-1_bin.94	d__Bacteria	p__Bacillota_A	c__Clostridia	o__Oscillospirales	f__Acutalibacteraceae	g__RUG806	s__Unclassified
TP20200812-DBC39_DT2009055262-1_bin.98	d__Bacteria	p__Bacillota_A	c__Clostridia	o__UMGS1883	f__UMGS1883	g__UMGS1883	s__Unclassified
TP20200812-DBC3_DT2009055226-1_bin.10	d__Bacteria	p__Bacteroidota	c__Bacteroidia	o__Bacteroidales	f__Rikenellaceae	g__Alistipes	s__Alistipes sp017465055
TP20200812-DBC3_DT2009055226-1_bin.107	d__Bacteria	p__Bacteroidota	c__Bacteroidia	o__Bacteroidales	f__Bacteroidaceae	g__UBA1189	s__UBA1189 sp017622495
TP20200812-DBC3_DT2009055226-1_bin.112	d__Bacteria	p__Bacillota_A	c__Clostridia	o__Oscillospirales	f__CAG-272	g__HGM12713	s__Unclassified
TP20200812-DBC3_DT2009055226-1_bin.116	d__Bacteria	p__Bacillota_A	c__Clostridia	o__Oscillospirales	f__Acutalibacteraceae	g__UMGS1491	s__Unclassified
TP20200812-DBC3_DT2009055226-1_bin.120	d__Bacteria	p__Bacillota_A	c__Clostridia	o__Oscillospirales	f__CAG-272	g__RGIG2000	s__Unclassified
TP20200812-DBC3_DT2009055226-1_bin.127	d__Bacteria	p__Verrucomicrobiota	c__Verrucomicrobiae	o__Verrucomicrobiales	f__Akkermansiaceae	g__Akkermansia	s__Akkermansia sp017521145
TP20200812-DBC3_DT2009055226-1_bin.128	d__Bacteria	p__Bacillota_A	c__Clostridia	o__Oscillospirales	f__Ruminococcaceae	g__UBA3855	s__Unclassified
TP20200812-DBC3_DT2009055226-1_bin.134	d__Bacteria	p__Bacillota_A	c__Clostridia	o__Oscillospirales	f__Oscillospiraceae	g__Faecousia	s__Unclassified
TP20200812-DBC3_DT2009055226-1_bin.159	d__Bacteria	p__Bacteroidota	c__Bacteroidia	o__Bacteroidales	f__Bacteroidaceae	g__Phocaeicola	s__Unclassified
TP20200812-DBC3_DT2009055226-1_bin.16	d__Bacteria	p__Bacteroidota	c__Bacteroidia	o__Bacteroidales	f__Rikenellaceae	g__Alistipes	s__Unclassified
TP20200812-DBC3_DT2009055226-1_bin.160	d__Bacteria	p__Bacteroidota	c__Bacteroidia	o__Bacteroidales	f__Rikenellaceae	g__Alistipes	s__Alistipes sp015059785
TP20200812-DBC3_DT2009055226-1_bin.194	d__Bacteria	p__Bacteroidota	c__Bacteroidia	o__Bacteroidales	f__Rikenellaceae	g__Alistipes	s__Alistipes sp017465605
TP20200812-DBC3_DT2009055226-1_bin.204	d__Bacteria	p__Bacillota_A	c__Clostridia	o__Christensenellales	f__Borkfalkiaceae	g__UBA1259	s__Unclassified
TP20200812-DBC3_DT2009055226-1_bin.243	d__Bacteria	p__Bacteroidota	c__Bacteroidia	o__Bacteroidales	f__Rikenellaceae	g__Alistipes	s__Unclassified
TP20200812-DBC3_DT2009055226-1_bin.245	d__Bacteria	p__Bacillota_A	c__Clostridia	o__Oscillospirales	f__CAG-272	g__UBA1740	s__Unclassified
TP20200812-DBC3_DT2009055226-1_bin.246	d__Bacteria	p__Bacillota_A	c__Clostridia	o__Oscillospirales	f__CAG-272	g__Firm-07	s__Unclassified
TP20200812-DBC3_DT2009055226-1_bin.261	d__Bacteria	p__Bacillota_A	c__Clostridia	o__Oscillospirales	f__Acutalibacteraceae	g__UBA5905	s__Unclassified
TP20200812-DBC3_DT2009055226-1_bin.273	d__Bacteria	p__Bacteroidota	c__Bacteroidia	o__Bacteroidales	f__Bacteroidaceae	g__HGM04593	s__HGM04593 sp015060885
TP20200812-DBC3_DT2009055226-1_bin.274	d__Bacteria	p__Bacillota_A	c__Clostridia	o__Oscillospirales	f__Acutalibacteraceae	g__SIG587	s__Unclassified
TP20200812-DBC3_DT2009055226-1_bin.36	d__Bacteria	p__Pseudomonadota	c__Alphaproteobacteria	o__Rs-D84	f__Rs-D84	g__Enterousia	s__Unclassified
TP20200812-DBC3_DT2009055226-1_bin.45	d__Bacteria	p__Bacteroidota	c__Bacteroidia	o__Bacteroidales	f__UBA932	g__Egerieousia	s__Unclassified
TP20200812-DBC3_DT2009055226-1_bin.52	d__Bacteria	p__Bacteroidota	c__Bacteroidia	o__Bacteroidales	f__Muribaculaceae	g__RGIG4576	s__RGIG4576 sp015061055
TP20200812-DBC3_DT2009055226-1_bin.58	d__Bacteria	p__Bacillota_A	c__Clostridia	o__Oscillospirales	f__Oscillospiraceae	g__Lawsonibacter	s__Unclassified
TP20200812-DBC3_DT2009055226-1_bin.64	d__Bacteria	p__Bacillota_A	c__Clostridia	o__Oscillospirales	f__Oscillospiraceae	g__Faecousia	s__Unclassified
TP20200812-DBC3_DT2009055226-1_bin.65	d__Bacteria	p__Bacteroidota	c__Bacteroidia	o__Bacteroidales	f__Bacteroidaceae	g__Mediterranea	s__Unclassified
TP20200812-DBC3_DT2009055226-1_bin.7	d__Bacteria	p__Bacillota_A	c__Clostridia	o__Lachnospirales	f__Lachnospiraceae	g__SIG332	s__Unclassified
TP20200812-DBC40_DT2009055263-1_bin.109	d__Bacteria	p__Bacillota_A	c__Clostridia	o__Oscillospirales	f__CAG-272	g__UBA4717	s__Unclassified
TP20200812-DBC40_DT2009055263-1_bin.123	d__Bacteria	p__Bacillota_A	c__Clostridia	o__Oscillospirales	f__Acutalibacteraceae	g__SIG575	s__Unclassified
TP20200812-DBC40_DT2009055263-1_bin.177	d__Bacteria	p__Bacillota	c__Bacilli	o__ML615J-28	f__CAG-313	g__UMGS75	s__Unclassified
TP20200812-DBC40_DT2009055263-1_bin.200	d__Bacteria	p__Bacteroidota	c__Bacteroidia	o__Bacteroidales	f__Bacteroidaceae	g__Phocaeicola	s__Unclassified
TP20200812-DBC40_DT2009055263-1_bin.203	d__Bacteria	p__Verrucomicrobiota	c__Lentisphaeria	o__Victivallales	f__Victivallaceae	g__UBA1784	s__UBA1784 sp017508385
TP20200812-DBC40_DT2009055263-1_bin.206	d__Bacteria	p__Bacillota_A	c__Clostridia	o__Oscillospirales	f__CAG-272	g__Unclassified	s__Unclassified
TP20200812-DBC40_DT2009055263-1_bin.216	d__Bacteria	p__Bacillota_A	c__Clostridia	o__Oscillospirales	f__Acutalibacteraceae	g__UBA5905	s__Unclassified
TP20200812-DBC40_DT2009055263-1_bin.225	d__Bacteria	p__Bacillota_A	c__Clostridia	o__Oscillospirales	f__CAG-272	g__CAG-448	s__Unclassified
TP20200812-DBC40_DT2009055263-1_bin.228	d__Bacteria	p__Bacillota_A	c__Clostridia	o__Oscillospirales	f__CAG-272	g__UBA1740	s__Unclassified
TP20200812-DBC40_DT2009055263-1_bin.232	d__Bacteria	p__Bacillota_A	c__Clostridia	o__Oscillospirales	f__Oscillospiraceae	g__Faecousia	s__Unclassified
TP20200812-DBC40_DT2009055263-1_bin.241	d__Bacteria	p__Bacillota_A	c__Clostridia	o__UMGS1840	f__HGM11507	g__SIG450	s__Unclassified
TP20200812-DBC40_DT2009055263-1_bin.244	d__Bacteria	p__Bacteroidota	c__Bacteroidia	o__Bacteroidales	f__Rikenellaceae	g__Alistipes	s__Unclassified
TP20200812-DBC40_DT2009055263-1_bin.267	d__Bacteria	p__Bacillota_A	c__Clostridia	o__Christensenellales	f__Borkfalkiaceae	g__UBA1259	s__Unclassified
TP20200812-DBC40_DT2009055263-1_bin.270	d__Bacteria	p__Verrucomicrobiota	c__Verrucomicrobiae	o__Opitutales	f__LL51	g__Unclassified	s__Unclassified
TP20200812-DBC40_DT2009055263-1_bin.277	d__Bacteria	p__Bacillota_A	c__Clostridia	o__Oscillospirales	f__CAG-272	g__CAKSIP01	s__Unclassified
TP20200812-DBC40_DT2009055263-1_bin.288	d__Bacteria	p__Bacillota_A	c__Clostridia	o__Christensenellales	f__Borkfalkiaceae	g__UBA10281	s__Unclassified
TP20200812-DBC40_DT2009055263-1_bin.302	d__Bacteria	p__Bacillota	c__Bacilli	o__RFN20	f__CAG-449	g__Unclassified	s__Unclassified
TP20200812-DBC40_DT2009055263-1_bin.306	d__Bacteria	p__Bacillota_A	c__Clostridia	o__Oscillospirales	f__Acutalibacteraceae	g__CAG-488	s__Unclassified
TP20200812-DBC40_DT2009055263-1_bin.316	d__Bacteria	p__Bacillota_A	c__Clostridia	o__Oscillospirales	f__Acutalibacteraceae	g__Unclassified	s__Unclassified
TP20200812-DBC40_DT2009055263-1_bin.318	d__Bacteria	p__Bacteroidota	c__Bacteroidia	o__Bacteroidales	f__UBA932	g__Cryptobacteroides	s__Unclassified
TP20200812-DBC40_DT2009055263-1_bin.33	d__Bacteria	p__Bacteroidota	c__Bacteroidia	o__Bacteroidales	f__Bacteroidaceae	g__Phocaeicola	s__Unclassified
TP20200812-DBC40_DT2009055263-1_bin.343	d__Bacteria	p__Bacillota_A	c__Clostridia	o__Christensenellales	f__Borkfalkiaceae	g__UBA1259	s__Unclassified
TP20200812-DBC40_DT2009055263-1_bin.364	d__Bacteria	p__Bacteroidota	c__Bacteroidia	o__Bacteroidales	f__Barnesiellaceae	g__Barnesiella_A	s__Unclassified
TP20200812-DBC40_DT2009055263-1_bin.368	d__Bacteria	p__Bacillota_A	c__Clostridia	o__Christensenellales	f__Borkfalkiaceae	g__Scatosoma	s__Unclassified
TP20200812-DBC40_DT2009055263-1_bin.382	d__Bacteria	p__Bacillota_A	c__Clostridia	o__Lachnospirales	f__Lachnospiraceae	g__Acetatifactor	s__Unclassified
TP20200812-DBC40_DT2009055263-1_bin.394	d__Bacteria	p__Bacteroidota	c__Bacteroidia	o__Bacteroidales	f__Rikenellaceae	g__Alistipes	s__Alistipes sp015059685
TP20200812-DBC40_DT2009055263-1_bin.397	d__Bacteria	p__Bacillota_A	c__Clostridia	o__Oscillospirales	f__CAG-272	g__RGIG2000	s__Unclassified
TP20200812-DBC40_DT2009055263-1_bin.408	d__Bacteria	p__Bacillota_A	c__Clostridia	o__UBA1381	f__UBA1381	g__RGIG1988	s__Unclassified
TP20200812-DBC40_DT2009055263-1_bin.422	d__Bacteria	p__Bacteroidota	c__Bacteroidia	o__Bacteroidales	f__Marinifilaceae	g__Odoribacter	s__Unclassified
TP20200812-DBC40_DT2009055263-1_bin.426	d__Bacteria	p__Bacteroidota	c__Bacteroidia	o__Bacteroidales	f__Bacteroidaceae	g__HGM04593	s__Unclassified
TP20200812-DBC40_DT2009055263-1_bin.433	d__Bacteria	p__Bacillota_A	c__Clostridia	o__Lachnospirales	f__Lachnospiraceae	g__Faecalimonas	s__Unclassified
TP20200812-DBC40_DT2009055263-1_bin.446	d__Bacteria	p__Bacillota	c__Bacilli	o__RFN20	f__CAG-826	g__CAG-826	s__Unclassified
TP20200812-DBC40_DT2009055263-1_bin.52	d__Bacteria	p__Bacteroidota	c__Bacteroidia	o__Bacteroidales	f__UBA932	g__Egerieousia	s__Unclassified
TP20200812-DBC40_DT2009055263-1_bin.6	d__Bacteria	p__Bacillota_A	c__Clostridia	o__Oscillospirales	f__UBA644	g__RGIG995	s__Unclassified
TP20200812-DBC40_DT2009055263-1_bin.72	d__Bacteria	p__Bacteroidota	c__Bacteroidia	o__Bacteroidales	f__Rikenellaceae	g__Alistipes	s__Unclassified
TP20200812-DBC40_DT2009055263-1_bin.94	d__Bacteria	p__Bacteroidota	c__Bacteroidia	o__Bacteroidales	f__Rikenellaceae	g__UBA940	s__UBA940 sp015060105
TP20200812-DBC40_DT2009055263-1_bin.97	d__Bacteria	p__Bacteroidota	c__Bacteroidia	o__Bacteroidales	f__Rikenellaceae	g__Alistipes	s__Unclassified
TP20200812-DBC40_DT2009055263-1_bin.98	d__Bacteria	p__Bacillota_A	c__Clostridia	o__Monoglobales	f__Monoglobaceae	g__Ructibacterium	s__Unclassified
TP20200812-DBC41_DT2009055264-1_bin.105	d__Bacteria	p__Bacillota_A	c__Clostridia	o__Monoglobales	f__Monoglobaceae	g__SIG440	s__Unclassified
TP20200812-DBC41_DT2009055264-1_bin.108	d__Bacteria	p__Bacillota_A	c__Clostridia	o__Oscillospirales	f__Acutalibacteraceae	g__UBA737	s__Unclassified
TP20200812-DBC41_DT2009055264-1_bin.110	d__Bacteria	p__Bacillota_A	c__Clostridia	o__Monoglobales	f__Monoglobaceae	g__RGIG8709	s__Unclassified
TP20200812-DBC41_DT2009055264-1_bin.114	d__Bacteria	p__Bacillota_A	c__Clostridia	o__UMGS1810	f__UMGS1810	g__RGIG8748	s__Unclassified
TP20200812-DBC41_DT2009055264-1_bin.117	d__Bacteria	p__Bacillota_A	c__Clostridia	o__Oscillospirales	f__CAG-272	g__HGM12713	s__Unclassified
TP20200812-DBC41_DT2009055264-1_bin.118	d__Bacteria	p__Bacteroidota	c__Bacteroidia	o__Bacteroidales	f__UBA932	g__Cryptobacteroides	s__Cryptobacteroides sp017626555
TP20200812-DBC41_DT2009055264-1_bin.12	d__Bacteria	p__Bacillota_A	c__Clostridia	o__Oscillospirales	f__CAG-382	g__UMGS882	s__Unclassified
TP20200812-DBC41_DT2009055264-1_bin.123	d__Bacteria	p__Bacillota_A	c__Clostridia	o__Christensenellales	f__Borkfalkiaceae	g__Unclassified	s__Unclassified
TP20200812-DBC41_DT2009055264-1_bin.128	d__Bacteria	p__Bacteroidota	c__Bacteroidia	o__Bacteroidales	f__Bacteroidaceae	g__Phocaeicola	s__Unclassified
TP20200812-DBC41_DT2009055264-1_bin.129	d__Bacteria	p__Bacteroidota	c__Bacteroidia	o__Bacteroidales	f__Bacteroidaceae	g__Phocaeicola	s__Unclassified
TP20200812-DBC41_DT2009055264-1_bin.131	d__Bacteria	p__Bacteroidota	c__Bacteroidia	o__Bacteroidales	f__Rikenellaceae	g__Alistipes	s__Unclassified
TP20200812-DBC41_DT2009055264-1_bin.143	d__Bacteria	p__Bacteroidota	c__Bacteroidia	o__Bacteroidales	f__Marinifilaceae	g__Odoribacter	s__Unclassified
TP20200812-DBC41_DT2009055264-1_bin.15	d__Bacteria	p__Bacillota_A	c__Clostridia	o__Christensenellales	f__Borkfalkiaceae	g__Scatosoma	s__Unclassified
TP20200812-DBC41_DT2009055264-1_bin.169	d__Bacteria	p__Bacteroidota	c__Bacteroidia	o__Bacteroidales	f__Rikenellaceae	g__Alistipes	s__Alistipes sp015060115
TP20200812-DBC41_DT2009055264-1_bin.17	d__Bacteria	p__Bacillota_A	c__Clostridia	o__UBA1381	f__UBA1381	g__Unclassified	s__Unclassified
TP20200812-DBC41_DT2009055264-1_bin.177	d__Bacteria	p__Bacillota	c__Bacilli	o__Acholeplasmatales	f__Anaeroplasmataceae	g__CAG-307	s__Unclassified
TP20200812-DBC41_DT2009055264-1_bin.185	d__Bacteria	p__Bacillota_A	c__Clostridia	o__Oscillospirales	f__Acutalibacteraceae	g__CAG-177	s__Unclassified
TP20200812-DBC41_DT2009055264-1_bin.186	d__Bacteria	p__Bacillota	c__Bacilli	o__Erysipelotrichales	f__Erysipelotrichaceae	g__RGIG1896	s__Unclassified
TP20200812-DBC41_DT2009055264-1_bin.204	d__Bacteria	p__Verrucomicrobiota	c__Verrucomicrobiae	o__Opitutales	f__LL51	g__Unclassified	s__Unclassified
TP20200812-DBC41_DT2009055264-1_bin.21	d__Bacteria	p__Bacillota_A	c__Clostridia	o__Christensenellales	f__Borkfalkiaceae	g__Scatosoma	s__Unclassified
TP20200812-DBC41_DT2009055264-1_bin.23	d__Bacteria	p__Bacillota_A	c__Clostridia	o__Oscillospirales	f__CAG-272	g__QALR01	s__Unclassified
TP20200812-DBC41_DT2009055264-1_bin.25	d__Bacteria	p__Bacillota_A	c__Clostridia	o__Oscillospirales	f__Ruminococcaceae	g__Ruminiclostridium_E	s__Unclassified
TP20200812-DBC41_DT2009055264-1_bin.263	d__Bacteria	p__Pseudomonadota	c__Alphaproteobacteria	o__RF32	f__CAG-239	g__JAFTYO01	s__Unclassified
TP20200812-DBC41_DT2009055264-1_bin.285	d__Bacteria	p__Bacillota_A	c__Clostridia	o__Oscillospirales	f__Oscillospiraceae	g__Faecousia	s__Unclassified
TP20200812-DBC41_DT2009055264-1_bin.286	d__Bacteria	p__Bacteroidota	c__Bacteroidia	o__Bacteroidales	f__Bacteroidaceae	g__Phocaeicola	s__Unclassified
TP20200812-DBC41_DT2009055264-1_bin.290	d__Bacteria	p__Bacillota_C	c__Negativicutes	o__Acidaminococcales	f__Acidaminococcaceae	g__JAHHUH01	s__Unclassified
TP20200812-DBC41_DT2009055264-1_bin.295	d__Bacteria	p__Verrucomicrobiota	c__Verrucomicrobiae	o__Verrucomicrobiales	f__Akkermansiaceae	g__Akkermansia	s__Akkermansia sp017471985
TP20200812-DBC41_DT2009055264-1_bin.309	d__Bacteria	p__Bacteroidota	c__Bacteroidia	o__Bacteroidales	f__UBA932	g__Cryptobacteroides	s__Unclassified
TP20200812-DBC41_DT2009055264-1_bin.310	d__Bacteria	p__Bacteroidota	c__Bacteroidia	o__Bacteroidales	f__Bacteroidaceae	g__Phocaeicola	s__Unclassified
TP20200812-DBC41_DT2009055264-1_bin.313	d__Bacteria	p__Bacteroidota	c__Bacteroidia	o__Bacteroidales	f__UBA932	g__Cryptobacteroides	s__Cryptobacteroides sp017938925
TP20200812-DBC41_DT2009055264-1_bin.325	d__Bacteria	p__Bacillota_A	c__Clostridia	o__Oscillospirales	f__Acutalibacteraceae	g__CAG-488	s__Unclassified
TP20200812-DBC41_DT2009055264-1_bin.33	d__Bacteria	p__Bacteroidota	c__Bacteroidia	o__Bacteroidales	f__Muribaculaceae	g__CAG-485	s__CAG-485 sp015061085
TP20200812-DBC41_DT2009055264-1_bin.333	d__Bacteria	p__Bacillota_A	c__Clostridia	o__Oscillospirales	f__Acutalibacteraceae	g__CAG-177	s__Unclassified
TP20200812-DBC41_DT2009055264-1_bin.340	d__Bacteria	p__Bacillota_A	c__Clostridia	o__Lachnospirales	f__Lachnospiraceae	g__Faecalimonas	s__Unclassified
TP20200812-DBC41_DT2009055264-1_bin.345	d__Bacteria	p__Bacillota_A	c__Clostridia	o__UMGS1810	f__UMGS1810	g__Unclassified	s__Unclassified
TP20200812-DBC41_DT2009055264-1_bin.372	d__Bacteria	p__Bacillota_A	c__Clostridia	o__Oscillospirales	f__CAG-272	g__UBA1740	s__Unclassified
TP20200812-DBC41_DT2009055264-1_bin.374	d__Bacteria	p__Bacillota_A	c__Clostridia	o__Oscillospirales	f__Acutalibacteraceae	g__Fimenecus	s__Unclassified
TP20200812-DBC41_DT2009055264-1_bin.386	d__Bacteria	p__Bacillota_A	c__Clostridia	o__Oscillospirales	f__Acutalibacteraceae	g__CAG-177	s__Unclassified
TP20200812-DBC41_DT2009055264-1_bin.39	d__Bacteria	p__Bacillota_A	c__Clostridia	o__UMGS1810	f__UMGS1810	g__RGIG1828	s__Unclassified
TP20200812-DBC41_DT2009055264-1_bin.392	d__Bacteria	p__Bacillota_A	c__Clostridia	o__Oscillospirales	f__CAG-272	g__RGIG2000	s__Unclassified
TP20200812-DBC41_DT2009055264-1_bin.410	d__Bacteria	p__Bacillota_A	c__Clostridia	o__Christensenellales	f__Pumilibacteraceae	g__RUG12826	s__Unclassified
TP20200812-DBC41_DT2009055264-1_bin.415	d__Bacteria	p__Bacteroidota	c__Bacteroidia	o__Bacteroidales	f__UBA932	g__Cryptobacteroides	s__Unclassified
TP20200812-DBC41_DT2009055264-1_bin.427	d__Bacteria	p__Bacillota_A	c__Clostridia	o__UMGS1810	f__UMGS1810	g__Unclassified	s__Unclassified
TP20200812-DBC41_DT2009055264-1_bin.432	d__Bacteria	p__Bacillota_A	c__Clostridia	o__Christensenellales	f__Borkfalkiaceae	g__RGIG4074	s__Unclassified
TP20200812-DBC41_DT2009055264-1_bin.74	d__Bacteria	p__Bacillota_A	c__Clostridia	o__Oscillospirales	f__Acutalibacteraceae	g__CAG-177	s__Unclassified
TP20200812-DBC41_DT2009055264-1_bin.80	d__Bacteria	p__Bacteroidota	c__Bacteroidia	o__Bacteroidales	f__Bacteroidaceae	g__Phocaeicola_A	s__Unclassified
TP20200812-DBC41_DT2009055264-1_bin.92	d__Bacteria	p__Bacillota_A	c__Clostridia	o__Oscillospirales	f__CAG-272	g__UMGS1865	s__Unclassified
TP20200812-DBC41_DT2009055264-1_bin.98	d__Bacteria	p__Bacillota_A	c__Clostridia	o__Christensenellales	f__Borkfalkiaceae	g__UBA1259	s__Unclassified
TP20200812-DBC42_DT2009055265-1_bin.103	d__Bacteria	p__Bacillota_A	c__Clostridia	o__Oscillospirales	f__CAG-272	g__CAG-448	s__Unclassified
TP20200812-DBC42_DT2009055265-1_bin.109	d__Bacteria	p__Bacillota_A	c__Clostridia	o__Oscillospirales	f__CAG-272	g__RGIG2000	s__Unclassified
TP20200812-DBC42_DT2009055265-1_bin.116	d__Bacteria	p__Bacteroidota	c__Bacteroidia	o__Bacteroidales	f__Bacteroidaceae	g__UBA1189	s__Unclassified
TP20200812-DBC42_DT2009055265-1_bin.125	d__Bacteria	p__Bacteroidota	c__Bacteroidia	o__Bacteroidales	f__UBA932	g__Cryptobacteroides	s__Cryptobacteroides sp015060455
TP20200812-DBC42_DT2009055265-1_bin.132	d__Bacteria	p__Bacillota_A	c__Clostridia	o__Christensenellales	f__Borkfalkiaceae	g__RGIG4074	s__Unclassified
TP20200812-DBC42_DT2009055265-1_bin.14	d__Bacteria	p__Bacteroidota	c__Bacteroidia	o__Bacteroidales	f__Bacteroidaceae	g__HGM04593	s__Unclassified
TP20200812-DBC42_DT2009055265-1_bin.141	d__Bacteria	p__Bacteroidota	c__Bacteroidia	o__Bacteroidales	f__Bacteroidaceae	g__Phocaeicola	s__Unclassified
TP20200812-DBC42_DT2009055265-1_bin.15	d__Bacteria	p__Bacillota_A	c__Clostridia	o__Oscillospirales	f__Oscillospiraceae	g__Faecousia	s__Unclassified
TP20200812-DBC42_DT2009055265-1_bin.156	d__Bacteria	p__Bacteroidota	c__Bacteroidia	o__Bacteroidales	f__UBA932	g__Cryptobacteroides	s__Unclassified
TP20200812-DBC42_DT2009055265-1_bin.158	d__Bacteria	p__Bacillota_A	c__Clostridia	o__Oscillospirales	f__CAG-272	g__SIG644	s__Unclassified
TP20200812-DBC42_DT2009055265-1_bin.159	d__Bacteria	p__Bacillota_A	c__Clostridia	o__Lachnospirales	f__Lachnospiraceae	g__Faecalimonas	s__Unclassified
TP20200812-DBC42_DT2009055265-1_bin.17	d__Bacteria	p__Bacteroidota	c__Bacteroidia	o__Bacteroidales	f__UBA932	g__Egerieousia	s__Unclassified
TP20200812-DBC42_DT2009055265-1_bin.171	d__Bacteria	p__Bacillota_A	c__Clostridia	o__Christensenellales	f__Borkfalkiaceae	g__UBA1259	s__Unclassified
TP20200812-DBC42_DT2009055265-1_bin.177	d__Bacteria	p__Bacillota_A	c__Clostridia	o__Oscillospirales	f__Butyricicoccaceae	g__RGIG7238	s__Unclassified
TP20200812-DBC42_DT2009055265-1_bin.181	d__Bacteria	p__Bacillota_A	c__Clostridia	o__Christensenellales	f__Borkfalkiaceae	g__Scatosoma	s__Unclassified
TP20200812-DBC42_DT2009055265-1_bin.190	d__Bacteria	p__Bacteroidota	c__Bacteroidia	o__Bacteroidales	f__Rikenellaceae	g__Alistipes	s__Unclassified
TP20200812-DBC42_DT2009055265-1_bin.20	d__Bacteria	p__Bacillota_A	c__Clostridia	o__Oscillospirales	f__CAG-272	g__CAG-448	s__Unclassified
TP20200812-DBC42_DT2009055265-1_bin.208	d__Bacteria	p__Bacillota_A	c__Clostridia	o__Oscillospirales	f__CAG-272	g__SIG655	s__Unclassified
TP20200812-DBC42_DT2009055265-1_bin.211	d__Bacteria	p__Bacillota_A	c__Clostridia	o__Oscillospirales	f__CAG-272	g__UBA1740	s__Unclassified
TP20200812-DBC42_DT2009055265-1_bin.228	d__Bacteria	p__Bacillota_A	c__Clostridia	o__Oscillospirales	f__Acutalibacteraceae	g__UBA5905	s__Unclassified
TP20200812-DBC42_DT2009055265-1_bin.230	d__Bacteria	p__Bacteroidota	c__Bacteroidia	o__Bacteroidales	f__Bacteroidaceae	g__Mediterranea	s__Unclassified
TP20200812-DBC42_DT2009055265-1_bin.232	d__Bacteria	p__Bacteroidota	c__Bacteroidia	o__Bacteroidales	f__Rikenellaceae	g__Alistipes	s__Alistipes sp015059875
TP20200812-DBC42_DT2009055265-1_bin.237	d__Bacteria	p__Bacteroidota	c__Bacteroidia	o__Bacteroidales	f__Rikenellaceae	g__UBA940	s__UBA940 sp015060105
TP20200812-DBC42_DT2009055265-1_bin.245	d__Bacteria	p__Bacillota_A	c__Clostridia	o__UMGS1810	f__UMGS1810	g__RGIG8748	s__Unclassified
TP20200812-DBC42_DT2009055265-1_bin.248	d__Bacteria	p__Bacillota_A	c__Clostridia	o__Oscillospirales	f__CAG-272	g__HGM12713	s__Unclassified
TP20200812-DBC42_DT2009055265-1_bin.25	d__Bacteria	p__Bacillota_A	c__Clostridia	o__Oscillospirales	f__CAG-272	g__RGIG2000	s__Unclassified
TP20200812-DBC42_DT2009055265-1_bin.251	d__Bacteria	p__Bacillota_A	c__Clostridia	o__Oscillospirales	f__CAG-272	g__Firm-07	s__Unclassified
TP20200812-DBC42_DT2009055265-1_bin.252	d__Bacteria	p__Bacillota_A	c__Clostridia	o__Oscillospirales	f__CAG-382	g__UBA1752	s__Unclassified
TP20200812-DBC42_DT2009055265-1_bin.256	d__Bacteria	p__Bacillota_A	c__Clostridia	o__Oscillospirales	f__Oscillospiraceae	g__Faecousia	s__Unclassified
TP20200812-DBC42_DT2009055265-1_bin.259	d__Bacteria	p__Bacillota_A	c__Clostridia	o__Oscillospirales	f__CAG-272	g__UBA1740	s__Unclassified
TP20200812-DBC42_DT2009055265-1_bin.26	d__Bacteria	p__Bacteroidota	c__Bacteroidia	o__Bacteroidales	f__Muribaculaceae	g__CAG-485	s__Unclassified
TP20200812-DBC42_DT2009055265-1_bin.261	d__Bacteria	p__Bacillota_A	c__Clostridia	o__UMGS1840	f__HGM11507	g__SIG450	s__Unclassified
TP20200812-DBC42_DT2009055265-1_bin.267	d__Bacteria	p__Verrucomicrobiota	c__Verrucomicrobiae	o__Opitutales	f__UBA9783	g__Unclassified	s__Unclassified
TP20200812-DBC42_DT2009055265-1_bin.269	d__Bacteria	p__Bacillota_A	c__Clostridia	o__Oscillospirales	f__Acutalibacteraceae	g__SIG607	s__Unclassified
TP20200812-DBC42_DT2009055265-1_bin.274	d__Bacteria	p__Bacillota_A	c__Clostridia	o__Oscillospirales	f__CAG-272	g__UBA1740	s__Unclassified
TP20200812-DBC42_DT2009055265-1_bin.28	d__Bacteria	p__Bacteroidota	c__Bacteroidia	o__Bacteroidales	f__Rikenellaceae	g__Alistipes	s__Unclassified
TP20200812-DBC42_DT2009055265-1_bin.283	d__Bacteria	p__Bacteroidota	c__Bacteroidia	o__Bacteroidales	f__Rikenellaceae	g__Alistipes	s__Alistipes sp015059865
TP20200812-DBC42_DT2009055265-1_bin.288	d__Bacteria	p__Bacteroidota	c__Bacteroidia	o__Bacteroidales	f__UBA932	g__Cryptobacteroides	s__Unclassified
TP20200812-DBC42_DT2009055265-1_bin.291	d__Bacteria	p__Bacillota_A	c__Clostridia	o__Lachnospirales	f__Lachnospiraceae	g__Faecalimonas	s__Unclassified
TP20200812-DBC42_DT2009055265-1_bin.292	d__Bacteria	p__Bacillota_A	c__Clostridia	o__Christensenellales	f__Borkfalkiaceae	g__HGM11412	s__Unclassified
TP20200812-DBC42_DT2009055265-1_bin.294	d__Bacteria	p__Bacillota_A	c__Clostridia	o__UMGS1883	f__UMGS1883	g__UMGS1883	s__Unclassified
TP20200812-DBC42_DT2009055265-1_bin.300	d__Bacteria	p__Verrucomicrobiota	c__Verrucomicrobiae	o__Verrucomicrobiales	f__Akkermansiaceae	g__Akkermansia	s__Unclassified
TP20200812-DBC42_DT2009055265-1_bin.301	d__Bacteria	p__Bacillota_A	c__Clostridia	o__Oscillospirales	f__CAG-382	g__UBA1752	s__Unclassified
TP20200812-DBC42_DT2009055265-1_bin.312	d__Bacteria	p__Bacteroidota	c__Bacteroidia	o__Bacteroidales	f__Bacteroidaceae	g__UBA1189	s__Unclassified
TP20200812-DBC42_DT2009055265-1_bin.324	d__Bacteria	p__Bacillota_A	c__Clostridia	o__Christensenellales	f__Borkfalkiaceae	g__Scatosoma	s__Unclassified
TP20200812-DBC42_DT2009055265-1_bin.328	d__Bacteria	p__Bacteroidota	c__Bacteroidia	o__Bacteroidales	f__Rikenellaceae	g__Alistipes	s__Alistipes sp017465605
TP20200812-DBC42_DT2009055265-1_bin.331	d__Bacteria	p__Bacillota_A	c__Clostridia	o__Oscillospirales	f__Acutalibacteraceae	g__CAG-488	s__Unclassified
TP20200812-DBC42_DT2009055265-1_bin.34	d__Bacteria	p__Bacteroidota	c__Bacteroidia	o__Bacteroidales	f__Rikenellaceae	g__Alistipes	s__Unclassified
TP20200812-DBC42_DT2009055265-1_bin.47	d__Bacteria	p__Bacteroidota	c__Bacteroidia	o__Bacteroidales	f__Rikenellaceae	g__Alistipes	s__Unclassified
TP20200812-DBC42_DT2009055265-1_bin.58	d__Bacteria	p__Bacteroidota	c__Bacteroidia	o__Bacteroidales	f__Rikenellaceae	g__Alistipes	s__Unclassified
TP20200812-DBC42_DT2009055265-1_bin.60	d__Bacteria	p__Bacteroidota	c__Bacteroidia	o__Bacteroidales	f__UBA932	g__Cryptobacteroides	s__Unclassified
TP20200812-DBC42_DT2009055265-1_bin.66	d__Bacteria	p__Bacillota_A	c__Clostridia	o__Christensenellales	f__Borkfalkiaceae	g__Scatosoma	s__Unclassified
TP20200812-DBC42_DT2009055265-1_bin.67	d__Bacteria	p__Bacillota_A	c__Clostridia	o__Oscillospirales	f__CAG-272	g__RGIG2000	s__Unclassified
TP20200812-DBC42_DT2009055265-1_bin.80	d__Bacteria	p__Bacteroidota	c__Bacteroidia	o__Bacteroidales	f__Barnesiellaceae	g__Barnesiella_A	s__Unclassified
TP20200812-DBC42_DT2009055265-1_bin.82	d__Bacteria	p__Bacillota_A	c__Clostridia	o__Oscillospirales	f__Acutalibacteraceae	g__UBA737	s__Unclassified
TP20200812-DBC42_DT2009055265-1_bin.88	d__Bacteria	p__Bacillota_A	c__Clostridia	o__Oscillospirales	f__CAG-272	g__QALR01	s__Unclassified
TP20200812-DBC42_DT2009055265-1_bin.96	d__Bacteria	p__Bacillota_A	c__Clostridia	o__Oscillospirales	f__CAG-272	g__UBA1740	s__Unclassified
TP20200812-DBC42_DT2009055265-1_bin.97	d__Bacteria	p__Pseudomonadota	c__Alphaproteobacteria	o__RF32	f__CAG-239	g__JAFTYO01	s__Unclassified
TP20200812-DBC43_DT2009055266-1_bin.103	d__Bacteria	p__Bacillota_A	c__Clostridia	o__Christensenellales	f__Borkfalkiaceae	g__HGM11412	s__Unclassified
TP20200812-DBC43_DT2009055266-1_bin.104	d__Bacteria	p__Bacillota	c__Bacilli	o__RFN20	f__CAG-631	g__Caccosoma	s__Unclassified
TP20200812-DBC43_DT2009055266-1_bin.121	d__Bacteria	p__Bacillota_A	c__Clostridia	o__Oscillospirales	f__CAG-272	g__SIG644	s__Unclassified
TP20200812-DBC43_DT2009055266-1_bin.127	d__Bacteria	p__Bacillota_A	c__Clostridia	o__Oscillospirales	f__Oscillospiraceae	g__ER4	s__Unclassified
TP20200812-DBC43_DT2009055266-1_bin.132	d__Bacteria	p__Bacteroidota	c__Bacteroidia	o__Bacteroidales	f__UBA932	g__Egerieousia	s__Egerieousia sp015060445
TP20200812-DBC43_DT2009055266-1_bin.14	d__Bacteria	p__Bacillota_A	c__Clostridia	o__Oscillospirales	f__Oscillospiraceae	g__Faecousia	s__Unclassified
TP20200812-DBC43_DT2009055266-1_bin.141	d__Bacteria	p__Pseudomonadota	c__Alphaproteobacteria	o__Rs-D84	f__Rs-D84	g__Enterousia	s__Unclassified
TP20200812-DBC43_DT2009055266-1_bin.145	d__Bacteria	p__Bacillota_A	c__Clostridia	o__Lachnospirales	f__Lachnospiraceae	g__Acetatifactor	s__Unclassified
TP20200812-DBC43_DT2009055266-1_bin.151	d__Bacteria	p__Bacteroidota	c__Bacteroidia	o__Bacteroidales	f__Rikenellaceae	g__Alistipes	s__Unclassified
TP20200812-DBC43_DT2009055266-1_bin.155	d__Bacteria	p__Bacteroidota	c__Bacteroidia	o__Bacteroidales	f__Rikenellaceae	g__Alistipes	s__Unclassified
TP20200812-DBC43_DT2009055266-1_bin.172	d__Bacteria	p__Verrucomicrobiota	c__Verrucomicrobiae	o__Opitutales	f__UBA9783	g__Unclassified	s__Unclassified
TP20200812-DBC43_DT2009055266-1_bin.180	d__Bacteria	p__Bacteroidota	c__Bacteroidia	o__Bacteroidales	f__Bacteroidaceae	g__Phocaeicola_A	s__Phocaeicola_A sp017517605
TP20200812-DBC43_DT2009055266-1_bin.181	d__Bacteria	p__Bacillota_C	c__Negativicutes	o__Acidaminococcales	f__Acidaminococcaceae	g__JAHHUH01	s__Unclassified
TP20200812-DBC43_DT2009055266-1_bin.194	d__Bacteria	p__Bacteroidota	c__Bacteroidia	o__Bacteroidales	f__Rikenellaceae	g__Alistipes	s__Unclassified
TP20200812-DBC43_DT2009055266-1_bin.199	d__Bacteria	p__Bacillota_A	c__Clostridia	o__Oscillospirales	f__CAG-272	g__UMGS1865	s__Unclassified
TP20200812-DBC43_DT2009055266-1_bin.226	d__Bacteria	p__Bacillota_A	c__Clostridia	o__Oscillospirales	f__Ruminococcaceae	g__UBA3855	s__Unclassified
TP20200812-DBC43_DT2009055266-1_bin.229	d__Bacteria	p__Bacillota_A	c__Clostridia	o__Oscillospirales	f__CAG-272	g__UBA1740	s__Unclassified
TP20200812-DBC43_DT2009055266-1_bin.252	d__Bacteria	p__Bacillota_A	c__Clostridia	o__Christensenellales	f__Borkfalkiaceae	g__Scatosoma	s__Unclassified
TP20200812-DBC43_DT2009055266-1_bin.26	d__Bacteria	p__Bacteroidota	c__Bacteroidia	o__Bacteroidales	f__UBA932	g__Cryptobacteroides	s__Unclassified
TP20200812-DBC43_DT2009055266-1_bin.27	d__Bacteria	p__Bacillota_A	c__Clostridia	o__TANB77	f__CAG-508	g__Scatovivens	s__Unclassified
TP20200812-DBC43_DT2009055266-1_bin.272	d__Bacteria	p__Spirochaetota	c__Spirochaetia	o__Treponematales	f__Treponemataceae	g__Treponema_F	s__Unclassified
TP20200812-DBC43_DT2009055266-1_bin.274	d__Bacteria	p__Bacillota_A	c__Clostridia	o__UBA1381	f__UBA9506	g__Congzhengia	s__Unclassified
TP20200812-DBC43_DT2009055266-1_bin.288	d__Bacteria	p__Bacillota_A	c__Clostridia	o__Oscillospirales	f__Oscillospiraceae	g__Faecousia	s__Unclassified
TP20200812-DBC43_DT2009055266-1_bin.297	d__Bacteria	p__Bacteroidota	c__Bacteroidia	o__Bacteroidales	f__Bacteroidaceae	g__Mediterranea	s__Unclassified
TP20200812-DBC43_DT2009055266-1_bin.300	d__Bacteria	p__Bacillota_A	c__Clostridia	o__Oscillospirales	f__Acutalibacteraceae	g__UBA737	s__Unclassified
TP20200812-DBC43_DT2009055266-1_bin.342	d__Bacteria	p__Bacillota_A	c__Clostridia	o__Christensenellales	f__Borkfalkiaceae	g__UBA1259	s__Unclassified
TP20200812-DBC43_DT2009055266-1_bin.36	d__Bacteria	p__Bacillota_A	c__Clostridia	o__Lachnospirales	f__Lachnospiraceae	g__Acetatifactor	s__Unclassified
TP20200812-DBC43_DT2009055266-1_bin.360	d__Bacteria	p__Bacillota_A	c__Clostridia	o__Christensenellales	f__Borkfalkiaceae	g__Scatosoma	s__Unclassified
TP20200812-DBC43_DT2009055266-1_bin.364	d__Bacteria	p__Bacillota_A	c__Clostridia	o__Oscillospirales	f__CAG-272	g__CAG-448	s__Unclassified
TP20200812-DBC43_DT2009055266-1_bin.368	d__Bacteria	p__Bacillota_A	c__Clostridia	o__Christensenellales	f__Pumilibacteraceae	g__Unclassified	s__Unclassified
TP20200812-DBC43_DT2009055266-1_bin.376	d__Bacteria	p__Bacillota_A	c__Clostridia	o__Oscillospirales	f__Oscillospiraceae	g__Faecousia	s__Unclassified
TP20200812-DBC43_DT2009055266-1_bin.381	d__Bacteria	p__Bacteroidota	c__Bacteroidia	o__Bacteroidales	f__Marinifilaceae	g__Odoribacter	s__Unclassified
TP20200812-DBC43_DT2009055266-1_bin.388	d__Bacteria	p__Bacillota_A	c__Clostridia	o__Oscillospirales	f__Oscillospiraceae	g__Faecousia	s__Unclassified
TP20200812-DBC43_DT2009055266-1_bin.43	d__Bacteria	p__Bacillota_A	c__Clostridia	o__Christensenellales	f__RUG350	g__RGIG2224	s__Unclassified
TP20200812-DBC43_DT2009055266-1_bin.63	d__Bacteria	p__Bacillota_A	c__Clostridia	o__Christensenellales	f__Borkfalkiaceae	g__UBA1259	s__Unclassified
TP20200812-DBC43_DT2009055266-1_bin.69	d__Bacteria	p__Bacteroidota	c__Bacteroidia	o__Bacteroidales	f__Rikenellaceae	g__Alistipes	s__Unclassified
TP20200812-DBC43_DT2009055266-1_bin.8	d__Bacteria	p__Bacillota_A	c__Clostridia	o__Oscillospirales	f__Acutalibacteraceae	g__DTU089	s__Unclassified
TP20200812-DBC44_DT2009055267-1_bin.112	d__Bacteria	p__Bacillota_A	c__Clostridia	o__Oscillospirales	f__Acutalibacteraceae	g__RUG420	s__Unclassified
TP20200812-DBC44_DT2009055267-1_bin.113	d__Bacteria	p__Bacillota_A	c__Clostridia	o__Oscillospirales	f__CAG-272	g__SIG644	s__Unclassified
TP20200812-DBC44_DT2009055267-1_bin.115	d__Bacteria	p__Bacillota_A	c__Clostridia	o__Christensenellales	f__Borkfalkiaceae	g__Scatosoma	s__Unclassified
TP20200812-DBC44_DT2009055267-1_bin.145	d__Bacteria	p__Bacteroidota	c__Bacteroidia	o__Bacteroidales	f__Bacteroidaceae	g__Phocaeicola	s__Unclassified
TP20200812-DBC44_DT2009055267-1_bin.155	d__Bacteria	p__Bacillota_A	c__Clostridia	o__Christensenellales	f__Borkfalkiaceae	g__Scatosoma	s__Unclassified
TP20200812-DBC44_DT2009055267-1_bin.158	d__Bacteria	p__Bacillota_A	c__Clostridia	o__Oscillospirales	f__CAG-272	g__RUG12395	s__Unclassified
TP20200812-DBC44_DT2009055267-1_bin.168	d__Bacteria	p__Bacillota_A	c__Clostridia	o__Christensenellales	f__Borkfalkiaceae	g__Scatosoma	s__Unclassified
TP20200812-DBC44_DT2009055267-1_bin.177	d__Bacteria	p__Bacillota_A	c__Clostridia	o__UMGS1810	f__UMGS1810	g__SIG455	s__Unclassified
TP20200812-DBC44_DT2009055267-1_bin.179	d__Bacteria	p__Bacillota_A	c__Clostridia	o__Christensenellales	f__Borkfalkiaceae	g__Scatosoma	s__Unclassified
TP20200812-DBC44_DT2009055267-1_bin.18	d__Bacteria	p__Bacillota_A	c__Clostridia	o__Oscillospirales	f__CAG-272	g__UMGS902	s__Unclassified
TP20200812-DBC44_DT2009055267-1_bin.185	d__Bacteria	p__Bacteroidota	c__Bacteroidia	o__Bacteroidales	f__Bacteroidaceae	g__Phocaeicola	s__Unclassified
TP20200812-DBC44_DT2009055267-1_bin.188	d__Bacteria	p__Bacteroidota	c__Bacteroidia	o__Bacteroidales	f__Rikenellaceae	g__Alistipes	s__Unclassified
TP20200812-DBC44_DT2009055267-1_bin.189	d__Bacteria	p__Bacillota_A	c__Clostridia	o__Oscillospirales	f__CAG-272	g__UBA1740	s__Unclassified
TP20200812-DBC44_DT2009055267-1_bin.198	d__Bacteria	p__Bacillota	c__Bacilli	o__Erysipelotrichales	f__Erysipelotrichaceae	g__Bulleidia	s__Unclassified
TP20200812-DBC44_DT2009055267-1_bin.199	d__Bacteria	p__Bacillota_A	c__Clostridia	o__Oscillospirales	f__CAG-272	g__UBA1740	s__Unclassified
TP20200812-DBC44_DT2009055267-1_bin.2	d__Bacteria	p__Bacteroidota	c__Bacteroidia	o__Bacteroidales	f__Bacteroidaceae	g__Phocaeicola	s__Phocaeicola sp017472925
TP20200812-DBC44_DT2009055267-1_bin.207	d__Bacteria	p__Bacillota_A	c__Clostridia	o__Lachnospirales	f__Lachnospiraceae	g__Agathobacter	s__Unclassified
TP20200812-DBC44_DT2009055267-1_bin.212	d__Bacteria	p__Bacillota_A	c__Clostridia	o__Oscillospirales	f__Oscillospiraceae	g__Faecousia	s__Unclassified
TP20200812-DBC44_DT2009055267-1_bin.214	d__Bacteria	p__Bacillota_A	c__Clostridia	o__Oscillospirales	f__Oscillospiraceae	g__Faecousia	s__Unclassified
TP20200812-DBC44_DT2009055267-1_bin.218	d__Bacteria	p__Bacillota_A	c__Clostridia	o__Oscillospirales	f__CAG-272	g__UBA1740	s__Unclassified
TP20200812-DBC44_DT2009055267-1_bin.223	d__Bacteria	p__Bacillota_B	c__Peptococcia	o__Peptococcales	f__Peptococcaceae	g__UBA7185	s__Unclassified
TP20200812-DBC44_DT2009055267-1_bin.228	d__Bacteria	p__Bacillota_A	c__Clostridia	o__Oscillospirales	f__Acutalibacteraceae	g__UBA1081	s__Unclassified
TP20200812-DBC44_DT2009055267-1_bin.235	d__Bacteria	p__Bacillota_A	c__Clostridia	o__Oscillospirales	f__Acutalibacteraceae	g__SFWF01	s__Unclassified
TP20200812-DBC44_DT2009055267-1_bin.236	d__Bacteria	p__Bacillota_A	c__Clostridia	o__Oscillospirales	f__CAG-272	g__Flemingibacterium	s__Unclassified
TP20200812-DBC44_DT2009055267-1_bin.24	d__Bacteria	p__Bacillota	c__Bacilli	o__Erysipelotrichales	f__Erysipelotrichaceae	g__RGIG1896	s__Unclassified
TP20200812-DBC44_DT2009055267-1_bin.240	d__Bacteria	p__Pseudomonadota	c__Alphaproteobacteria	o__Rs-D84	f__Rs-D84	g__Enterousia	s__Unclassified
TP20200812-DBC44_DT2009055267-1_bin.241	d__Bacteria	p__Bacillota_A	c__Clostridia	o__Lachnospirales	f__Lachnospiraceae	g__Acetatifactor	s__Unclassified
TP20200812-DBC44_DT2009055267-1_bin.245	d__Bacteria	p__Bacillota_A	c__Clostridia	o__RGIG6154	f__RGIG6154	g__RGIG8497	s__Unclassified
TP20200812-DBC44_DT2009055267-1_bin.26	d__Bacteria	p__Bacillota_A	c__Clostridia	o__Oscillospirales	f__Oscillospiraceae	g__Faecousia	s__Unclassified
TP20200812-DBC44_DT2009055267-1_bin.269	d__Bacteria	p__Bacillota_A	c__Clostridia	o__Oscillospirales	f__CAG-272	g__CAG-448	s__Unclassified
TP20200812-DBC44_DT2009055267-1_bin.278	d__Bacteria	p__Bacillota_A	c__Clostridia	o__Oscillospirales	f__Acutalibacteraceae	g__UBA1081	s__Unclassified
TP20200812-DBC44_DT2009055267-1_bin.296	d__Bacteria	p__Bacillota_A	c__Clostridia	o__UMGS1810	f__UMGS1810	g__RGIG1828	s__Unclassified
TP20200812-DBC44_DT2009055267-1_bin.300	d__Bacteria	p__Bacillota_A	c__Clostridia	o__Oscillospirales	f__SIG627	g__RGIG5579	s__Unclassified
TP20200812-DBC44_DT2009055267-1_bin.301	d__Bacteria	p__Bacillota_A	c__Clostridia	o__Oscillospirales	f__CAG-272	g__UBA1740	s__Unclassified
TP20200812-DBC44_DT2009055267-1_bin.309	d__Bacteria	p__Bacillota_A	c__Clostridia	o__Oscillospirales	f__CAG-272	g__CAKSIP01	s__Unclassified
TP20200812-DBC44_DT2009055267-1_bin.31	d__Bacteria	p__Pseudomonadota	c__Alphaproteobacteria	o__Rs-D84	f__Rs-D84	g__Enterousia	s__Unclassified
TP20200812-DBC44_DT2009055267-1_bin.317	d__Bacteria	p__Bacillota_A	c__Clostridia	o__Oscillospirales	f__CAG-272	g__CAG-448	s__Unclassified
TP20200812-DBC44_DT2009055267-1_bin.321	d__Bacteria	p__Bacillota_A	c__Clostridia	o__Oscillospirales	f__CAG-272	g__HGM12713	s__Unclassified
TP20200812-DBC44_DT2009055267-1_bin.324	d__Bacteria	p__Bacillota_A	c__Clostridia	o__Oscillospirales	f__CAG-382	g__UMGS1387	s__Unclassified
TP20200812-DBC44_DT2009055267-1_bin.328	d__Bacteria	p__Pseudomonadota	c__Alphaproteobacteria	o__RF32	f__UBA3637	g__RGIG4140	s__Unclassified
TP20200812-DBC44_DT2009055267-1_bin.342	d__Bacteria	p__Verrucomicrobiota	c__Verrucomicrobiae	o__Verrucomicrobiales	f__Akkermansiaceae	g__Akkermansia	s__Unclassified
TP20200812-DBC44_DT2009055267-1_bin.352	d__Bacteria	p__Bacillota_A	c__Clostridia	o__Oscillospirales	f__CAG-382	g__UMGS1387	s__Unclassified
TP20200812-DBC44_DT2009055267-1_bin.355	d__Bacteria	p__Bacillota_A	c__Clostridia	o__Oscillospirales	f__CAG-272	g__CAG-448	s__Unclassified
TP20200812-DBC44_DT2009055267-1_bin.38	d__Bacteria	p__Bacillota_A	c__Clostridia	o__Oscillospirales	f__Acutalibacteraceae	g__SIG607	s__Unclassified
TP20200812-DBC44_DT2009055267-1_bin.388	d__Bacteria	p__Bacillota_A	c__Clostridia	o__Oscillospirales	f__CAG-272	g__UBA1740	s__Unclassified
TP20200812-DBC44_DT2009055267-1_bin.39	d__Bacteria	p__Bacillota_A	c__Clostridia	o__Peptostreptococcales	f__Anaerovoracaceae	g__Emergencia	s__Unclassified
TP20200812-DBC44_DT2009055267-1_bin.393	d__Bacteria	p__Bacillota_A	c__Clostridia	o__Oscillospirales	f__CAG-272	g__QALR01	s__Unclassified
TP20200812-DBC44_DT2009055267-1_bin.397	d__Bacteria	p__Bacillota_A	c__Clostridia	o__Oscillospirales	f__CAG-272	g__QALR01	s__Unclassified
TP20200812-DBC44_DT2009055267-1_bin.4	d__Bacteria	p__Bacillota_A	c__Clostridia	o__UMGS1840	f__HGM11507	g__Unclassified	s__Unclassified
TP20200812-DBC44_DT2009055267-1_bin.40	d__Bacteria	p__Bacillota_A	c__Clostridia	o__Oscillospirales	f__CAG-272	g__Firm-07	s__Unclassified
TP20200812-DBC44_DT2009055267-1_bin.43	d__Bacteria	p__Bacteroidota	c__Bacteroidia	o__Bacteroidales	f__Rikenellaceae	g__Alistipes	s__Unclassified
TP20200812-DBC44_DT2009055267-1_bin.62	d__Bacteria	p__Bacillota_A	c__Clostridia	o__Oscillospirales	f__CAG-272	g__UBA1740	s__Unclassified
TP20200812-DBC44_DT2009055267-1_bin.71	d__Bacteria	p__Bacillota_A	c__Clostridia	o__Christensenellales	f__Pumilibacteraceae	g__UBA10677	s__Unclassified
TP20200812-DBC44_DT2009055267-1_bin.72	d__Bacteria	p__Bacillota_A	c__Clostridia	o__Oscillospirales	f__Acutalibacteraceae	g__CAG-488	s__Unclassified
TP20200812-DBC44_DT2009055267-1_bin.91	d__Bacteria	p__Bacillota_A	c__Clostridia	o__UBA1381	f__UBA9506	g__UMGS755	s__Unclassified
TP20200812-DBC44_DT2009055267-1_bin.92	d__Bacteria	p__Bacillota_A	c__Clostridia	o__Oscillospirales	f__Acutalibacteraceae	g__DTU089	s__Unclassified
TP20200812-DBC44_DT2009055267-1_bin.93	d__Bacteria	p__Bacteroidota	c__Bacteroidia	o__Bacteroidales	f__Rikenellaceae	g__Alistipes	s__Unclassified
TP20200812-DBC44_DT2009055267-1_bin.95	d__Bacteria	p__Bacillota_A	c__Clostridia	o__Oscillospirales	f__CAG-272	g__RGIG2000	s__Unclassified
TP20200812-DBC44_DT2009055267-1_bin.97	d__Bacteria	p__Bacillota_A	c__Clostridia	o__Oscillospirales	f__Acutalibacteraceae	g__DTU089	s__Unclassified
TP20200812-DBC45_DT2009055268-1_bin.118	d__Bacteria	p__Bacillota	c__Bacilli	o__ML615J-28	f__CAG-313	g__UBA1737	s__Unclassified
TP20200812-DBC45_DT2009055268-1_bin.120	d__Bacteria	p__Verrucomicrobiota	c__Lentisphaeria	o__Victivallales	f__Victivallaceae	g__RGIG5270	s__RGIG5270 sp017456285
TP20200812-DBC45_DT2009055268-1_bin.129	d__Bacteria	p__Bacillota_A	c__Clostridia	o__Oscillospirales	f__JAAYXM01	g__SIG480	s__Unclassified
TP20200812-DBC45_DT2009055268-1_bin.144	d__Bacteria	p__Bacteroidota	c__Bacteroidia	o__Bacteroidales	f__UBA932	g__Cryptobacteroides	s__Cryptobacteroides sp017442315
TP20200812-DBC45_DT2009055268-1_bin.146	d__Bacteria	p__Bacillota_A	c__Clostridia	o__Oscillospirales	f__Acutalibacteraceae	g__RGIG3009	s__Unclassified
TP20200812-DBC45_DT2009055268-1_bin.154	d__Bacteria	p__Bacteroidota	c__Bacteroidia	o__Bacteroidales	f__UBA932	g__Egerieousia	s__Egerieousia sp017625535
TP20200812-DBC45_DT2009055268-1_bin.163	d__Bacteria	p__Bacillota_A	c__Clostridia	o__Christensenellales	f__Borkfalkiaceae	g__SIG402	s__Unclassified
TP20200812-DBC45_DT2009055268-1_bin.165	d__Bacteria	p__Bacteroidota	c__Bacteroidia	o__Bacteroidales	f__Rikenellaceae	g__Alistipes	s__Alistipes sp017416915
TP20200812-DBC45_DT2009055268-1_bin.182	d__Bacteria	p__Bacillota_A	c__Clostridia	o__Oscillospirales	f__CAG-272	g__CAG-448	s__Unclassified
TP20200812-DBC45_DT2009055268-1_bin.192	d__Bacteria	p__Bacillota_A	c__Clostridia	o__Oscillospirales	f__CAG-272	g__QALR01	s__Unclassified
TP20200812-DBC45_DT2009055268-1_bin.199	d__Bacteria	p__Bacillota_A	c__Clostridia	o__Oscillospirales	f__CAG-272	g__HGM12713	s__Unclassified
TP20200812-DBC45_DT2009055268-1_bin.202	d__Bacteria	p__Bacillota_A	c__Clostridia	o__Oscillospirales	f__CAG-272	g__UBA1740	s__Unclassified
TP20200812-DBC45_DT2009055268-1_bin.207	d__Bacteria	p__Bacillota_A	c__Clostridia	o__Oscillospirales	f__Acutalibacteraceae	g__UBA8612	s__Unclassified
TP20200812-DBC45_DT2009055268-1_bin.209	d__Bacteria	p__Bacillota_A	c__Clostridia	o__Oscillospirales	f__Oscillospiraceae	g__Faecousia	s__Unclassified
TP20200812-DBC45_DT2009055268-1_bin.211	d__Bacteria	p__Verrucomicrobiota	c__Verrucomicrobiae	o__Opitutales	f__UBA9783	g__Unclassified	s__Unclassified
TP20200812-DBC45_DT2009055268-1_bin.217	d__Bacteria	p__Bacillota_A	c__Clostridia	o__UMGS1883	f__UMGS1883	g__UMGS1883	s__Unclassified
TP20200812-DBC45_DT2009055268-1_bin.226	d__Bacteria	p__Bacillota_A	c__Clostridia	o__Oscillospirales	f__Acutalibacteraceae	g__UBA5905	s__Unclassified
TP20200812-DBC45_DT2009055268-1_bin.232	d__Bacteria	p__Bacillota_A	c__Clostridia	o__Lachnospirales	f__Lachnospiraceae	g__SFDP01	s__Unclassified
TP20200812-DBC45_DT2009055268-1_bin.24	d__Bacteria	p__Bacillota_A	c__Clostridia	o__Oscillospirales	f__CAG-272	g__UBA1740	s__Unclassified
TP20200812-DBC45_DT2009055268-1_bin.245	d__Bacteria	p__Bacillota_A	c__Clostridia	o__Christensenellales	f__Borkfalkiaceae	g__UBA10281	s__Unclassified
TP20200812-DBC45_DT2009055268-1_bin.25	d__Bacteria	p__Bacillota_A	c__Clostridia	o__Oscillospirales	f__CAG-272	g__SIG714	s__Unclassified
TP20200812-DBC45_DT2009055268-1_bin.252	d__Bacteria	p__Bacillota_A	c__Clostridia	o__Oscillospirales	f__Acutalibacteraceae	g__UBA737	s__Unclassified
TP20200812-DBC45_DT2009055268-1_bin.254	d__Bacteria	p__Pseudomonadota	c__Alphaproteobacteria	o__Rs-D84	f__Rs-D84	g__Enterousia	s__Unclassified
TP20200812-DBC45_DT2009055268-1_bin.264	d__Bacteria	p__Bacillota_A	c__Clostridia	o__Oscillospirales	f__CAG-272	g__UMGS1865	s__Unclassified
TP20200812-DBC45_DT2009055268-1_bin.271	d__Bacteria	p__Bacillota_A	c__Clostridia	o__Christensenellales	f__UBA1242	g__UBA11490	s__Unclassified
TP20200812-DBC45_DT2009055268-1_bin.275	d__Bacteria	p__Bacteroidota	c__Bacteroidia	o__Bacteroidales	f__Bacteroidaceae	g__Phocaeicola_A	s__Unclassified
TP20200812-DBC45_DT2009055268-1_bin.28	d__Bacteria	p__Bacillota_C	c__Negativicutes	o__Acidaminococcales	f__Acidaminococcaceae	g__JAHHUH01	s__Unclassified
TP20200812-DBC45_DT2009055268-1_bin.296	d__Bacteria	p__Bacillota_A	c__Clostridia	o__Oscillospirales	f__CAG-272	g__CAG-448	s__Unclassified
TP20200812-DBC45_DT2009055268-1_bin.312	d__Bacteria	p__Bacillota_A	c__Clostridia	o__TANB77	f__CAG-465	g__UMGS1649	s__Unclassified
TP20200812-DBC45_DT2009055268-1_bin.32	d__Bacteria	p__Bacillota_A	c__Clostridia	o__Christensenellales	f__Borkfalkiaceae	g__UBA1259	s__Unclassified
TP20200812-DBC45_DT2009055268-1_bin.329	d__Bacteria	p__Bacillota_A	c__Clostridia	o__Christensenellales	f__Pumilibacteraceae	g__RUG12826	s__Unclassified
TP20200812-DBC45_DT2009055268-1_bin.330	d__Bacteria	p__Bacillota_A	c__Clostridia	o__Oscillospirales	f__UMGS1384	g__JAAZBA01	s__Unclassified
TP20200812-DBC45_DT2009055268-1_bin.344	d__Bacteria	p__Bacillota_A	c__Clostridia	o__UMGS1810	f__UMGS1810	g__Unclassified	s__Unclassified
TP20200812-DBC45_DT2009055268-1_bin.352	d__Bacteria	p__Bacillota_A	c__Clostridia	o__Christensenellales	f__UBA1242	g__Caccovivens	s__Unclassified
TP20200812-DBC45_DT2009055268-1_bin.36	d__Bacteria	p__Bacteroidota	c__Bacteroidia	o__Bacteroidales	f__UBA932	g__Cryptobacteroides	s__Unclassified
TP20200812-DBC45_DT2009055268-1_bin.376	d__Bacteria	p__Bacillota_A	c__Clostridia	o__Oscillospirales	f__CAG-272	g__RGIG2000	s__Unclassified
TP20200812-DBC45_DT2009055268-1_bin.383	d__Bacteria	p__Bacillota_A	c__Clostridia	o__Oscillospirales	f__CAG-272	g__QALR01	s__Unclassified
TP20200812-DBC45_DT2009055268-1_bin.50	d__Bacteria	p__Bacteroidota	c__Bacteroidia	o__Bacteroidales	f__UBA932	g__Cryptobacteroides	s__Unclassified
TP20200812-DBC45_DT2009055268-1_bin.51	d__Bacteria	p__Bacteroidota	c__Bacteroidia	o__Bacteroidales	f__UBA932	g__Cryptobacteroides	s__Unclassified
TP20200812-DBC45_DT2009055268-1_bin.54	d__Bacteria	p__Bacillota_A	c__Clostridia	o__Christensenellales	f__Borkfalkiaceae	g__UBA1259	s__Unclassified
TP20200812-DBC45_DT2009055268-1_bin.60	d__Bacteria	p__Bacillota_A	c__Clostridia	o__Oscillospirales	f__Ruminococcaceae	g__Ruminococcus	s__Ruminococcus sp017437285
TP20200812-DBC45_DT2009055268-1_bin.61	d__Bacteria	p__Bacillota_A	c__Clostridia	o__Christensenellales	f__Borkfalkiaceae	g__UBA1259	s__Unclassified
TP20200812-DBC45_DT2009055268-1_bin.7	d__Bacteria	p__Bacillota_A	c__Clostridia	o__Oscillospirales	f__Oscillospiraceae	g__Faecousia	s__Unclassified
TP20200812-DBC45_DT2009055268-1_bin.71	d__Bacteria	p__Bacillota_A	c__Clostridia	o__Oscillospirales	f__SIG627	g__RGIG5579	s__Unclassified
TP20200812-DBC45_DT2009055268-1_bin.87	d__Bacteria	p__Bacillota_A	c__Clostridia	o__UMGS1810	f__UMGS1810	g__SIG455	s__SIG455 sp015068565
TP20200812-DBC45_DT2009055268-1_bin.89	d__Bacteria	p__Verrucomicrobiota	c__Verrucomicrobiae	o__Verrucomicrobiales	f__Akkermansiaceae	g__Akkermansia	s__Unclassified
TP20200812-DBC45_DT2009055268-1_bin.9	d__Bacteria	p__Bacillota_A	c__Clostridia	o__UMGS1883	f__UMGS1883	g__UMGS1883	s__Unclassified
TP20200812-DBC45_DT2009055268-1_bin.94	d__Bacteria	p__Cyanobacteriota	c__Vampirovibrionia	o__Gastranaerophilales	f__Gastranaerophilaceae	g__Zag111	s__Unclassified
TP20200812-DBC46_DT2009055269-1_bin.101	d__Bacteria	p__Desulfobacterota	c__Desulfovibrionia	o__Desulfovibrionales	f__Desulfovibrionaceae	g__Unclassified	s__Unclassified
TP20200812-DBC46_DT2009055269-1_bin.113	d__Bacteria	p__Bacillota_A	c__Clostridia	o__Oscillospirales	f__UBA644	g__Unclassified	s__Unclassified
TP20200812-DBC46_DT2009055269-1_bin.137	d__Bacteria	p__Bacteroidota	c__Bacteroidia	o__Bacteroidales	f__Rikenellaceae	g__Alistipes	s__Unclassified
TP20200812-DBC46_DT2009055269-1_bin.140	d__Bacteria	p__Bacteroidota	c__Bacteroidia	o__Bacteroidales	f__Bacteroidaceae	g__Phocaeicola_A	s__Phocaeicola_A sp017416805
TP20200812-DBC46_DT2009055269-1_bin.143	d__Bacteria	p__Bacillota_A	c__Clostridia	o__Oscillospirales	f__Acutalibacteraceae	g__UBA737	s__Unclassified
TP20200812-DBC46_DT2009055269-1_bin.162	d__Bacteria	p__Bacillota_A	c__Clostridia	o__Oscillospirales	f__CAG-272	g__RGIG2000	s__Unclassified
TP20200812-DBC46_DT2009055269-1_bin.164	d__Bacteria	p__Bacillota_A	c__Clostridia	o__Christensenellales	f__Borkfalkiaceae	g__Scatosoma	s__Unclassified
TP20200812-DBC46_DT2009055269-1_bin.192	d__Bacteria	p__Bacillota_A	c__Clostridia	o__UMGS1840	f__HGM11507	g__SIG450	s__Unclassified
TP20200812-DBC46_DT2009055269-1_bin.196	d__Bacteria	p__Bacillota_A	c__Clostridia	o__Oscillospirales	f__Acutalibacteraceae	g__SIG587	s__Unclassified
TP20200812-DBC46_DT2009055269-1_bin.218	d__Bacteria	p__Bacillota_A	c__Clostridia	o__Christensenellales	f__Borkfalkiaceae	g__Scatosoma	s__Unclassified
TP20200812-DBC46_DT2009055269-1_bin.225	d__Bacteria	p__Bacillota_A	c__Clostridia	o__Oscillospirales	f__CAG-272	g__UBA1740	s__Unclassified
TP20200812-DBC46_DT2009055269-1_bin.234	d__Bacteria	p__Bacillota_A	c__Clostridia	o__Oscillospirales	f__CAG-272	g__UBA1740	s__Unclassified
TP20200812-DBC46_DT2009055269-1_bin.238	d__Bacteria	p__Pseudomonadota	c__Alphaproteobacteria	o__Rs-D84	f__Rs-D84	g__Enterousia	s__Unclassified
TP20200812-DBC46_DT2009055269-1_bin.247	d__Bacteria	p__Bacillota_A	c__Clostridia	o__Oscillospirales	f__CAG-272	g__UBA1740	s__Unclassified
TP20200812-DBC46_DT2009055269-1_bin.248	d__Bacteria	p__Verrucomicrobiota	c__Verrucomicrobiae	o__Verrucomicrobiales	f__Akkermansiaceae	g__Akkermansia	s__Unclassified
TP20200812-DBC46_DT2009055269-1_bin.261	d__Bacteria	p__Bacillota_A	c__Clostridia	o__Christensenellales	f__UBA1242	g__Caccovivens	s__Unclassified
TP20200812-DBC46_DT2009055269-1_bin.269	d__Bacteria	p__Bacteroidota	c__Bacteroidia	o__Bacteroidales	f__Bacteroidaceae	g__HGM04593	s__HGM04593 sp017938245
TP20200812-DBC46_DT2009055269-1_bin.276	d__Bacteria	p__Bacteroidota	c__Bacteroidia	o__Bacteroidales	f__Rikenellaceae	g__Alistipes	s__Unclassified
TP20200812-DBC46_DT2009055269-1_bin.278	d__Bacteria	p__Bacteroidota	c__Bacteroidia	o__Bacteroidales	f__Muribaculaceae	g__RGIG4079	s__Unclassified
TP20200812-DBC46_DT2009055269-1_bin.300	d__Bacteria	p__Bacillota_A	c__Clostridia	o__Oscillospirales	f__Acutalibacteraceae	g__UBA737	s__Unclassified
TP20200812-DBC46_DT2009055269-1_bin.304	d__Bacteria	p__Bacillota_A	c__Clostridia	o__Oscillospirales	f__CAG-272	g__RUG12395	s__Unclassified
TP20200812-DBC46_DT2009055269-1_bin.317	d__Bacteria	p__Bacillota_A	c__Clostridia	o__Oscillospirales	f__CAG-272	g__HGM12713	s__Unclassified
TP20200812-DBC46_DT2009055269-1_bin.34	d__Bacteria	p__Bacillota_A	c__Clostridia	o__Oscillospirales	f__CAG-272	g__UBA1740	s__Unclassified
TP20200812-DBC46_DT2009055269-1_bin.61	d__Bacteria	p__Bacteroidota	c__Bacteroidia	o__Bacteroidales	f__UBA932	g__Cryptobacteroides	s__Unclassified
TP20200812-DBC46_DT2009055269-1_bin.63	d__Bacteria	p__Bacillota_A	c__Clostridia	o__UMGS1840	f__HGM11507	g__Unclassified	s__Unclassified
TP20200812-DBC46_DT2009055269-1_bin.82	d__Bacteria	p__Bacillota_A	c__Clostridia	o__Oscillospirales	f__Acutalibacteraceae	g__UBA737	s__Unclassified
TP20200812-DBC46_DT2009055269-1_bin.89	d__Bacteria	p__Bacteroidota	c__Bacteroidia	o__Bacteroidales	f__Rikenellaceae	g__Alistipes	s__Unclassified
TP20200812-DBC46_DT2009055269-1_bin.95	d__Bacteria	p__Bacillota_A	c__Clostridia	o__Oscillospirales	f__Acutalibacteraceae	g__UMGS1484	s__Unclassified
TP20200812-DBC47_DT2009055270-1_bin.11	d__Bacteria	p__Bacillota_A	c__Clostridia	o__Oscillospirales	f__CAG-272	g__RGIG2000	s__Unclassified
TP20200812-DBC47_DT2009055270-1_bin.118	d__Bacteria	p__Bacillota_A	c__Clostridia	o__RGIG6154	f__RGIG6154	g__RGIG8700	s__Unclassified
TP20200812-DBC47_DT2009055270-1_bin.126	d__Bacteria	p__Bacillota_A	c__Clostridia	o__Oscillospirales	f__CAG-272	g__UMGS1865	s__Unclassified
TP20200812-DBC47_DT2009055270-1_bin.141	d__Bacteria	p__Bacillota_A	c__Clostridia	o__UMGS1883	f__UMGS1883	g__UMGS1883	s__Unclassified
TP20200812-DBC47_DT2009055270-1_bin.142	d__Bacteria	p__Bacillota_A	c__Clostridia	o__Christensenellales	f__Borkfalkiaceae	g__UBA1259	s__Unclassified
TP20200812-DBC47_DT2009055270-1_bin.146	d__Bacteria	p__Bacillota_A	c__Clostridia	o__Oscillospirales	f__CAG-272	g__SIG655	s__Unclassified
TP20200812-DBC47_DT2009055270-1_bin.153	d__Bacteria	p__Bacillota_A	c__Clostridia	o__UBA1381	f__UBA1381	g__Unclassified	s__Unclassified
TP20200812-DBC47_DT2009055270-1_bin.163	d__Bacteria	p__Bacillota_A	c__Clostridia	o__Oscillospirales	f__CAG-382	g__UBA1752	s__Unclassified
TP20200812-DBC47_DT2009055270-1_bin.166	d__Bacteria	p__Bacillota_A	c__Clostridia	o__Oscillospirales	f__Oscillospiraceae	g__Faecousia	s__Unclassified
TP20200812-DBC47_DT2009055270-1_bin.168	d__Bacteria	p__Bacillota_A	c__Clostridia	o__Oscillospirales	f__CAG-382	g__SIG622	s__Unclassified
TP20200812-DBC47_DT2009055270-1_bin.175	d__Bacteria	p__Bacteroidota	c__Bacteroidia	o__Bacteroidales	f__UBA932	g__Cryptobacteroides	s__Unclassified
TP20200812-DBC47_DT2009055270-1_bin.190	d__Bacteria	p__Bacillota_A	c__Clostridia	o__Oscillospirales	f__Acutalibacteraceae	g__RUG420	s__Unclassified
TP20200812-DBC47_DT2009055270-1_bin.196	d__Bacteria	p__Bacteroidota	c__Bacteroidia	o__Bacteroidales	f__Bacteroidaceae	g__HGM04593	s__HGM04593 sp017503645
TP20200812-DBC47_DT2009055270-1_bin.21	d__Bacteria	p__Bacillota_A	c__Clostridia	o__Oscillospirales	f__Acutalibacteraceae	g__SIG588	s__Unclassified
TP20200812-DBC47_DT2009055270-1_bin.215	d__Bacteria	p__Bacillota_A	c__Clostridia	o__Oscillospirales	f__Oscillospiraceae	g__Faecousia	s__Unclassified
TP20200812-DBC47_DT2009055270-1_bin.223	d__Bacteria	p__Verrucomicrobiota	c__Verrucomicrobiae	o__Opitutales	f__UBA9783	g__Unclassified	s__Unclassified
TP20200812-DBC47_DT2009055270-1_bin.229	d__Bacteria	p__Bacillota_A	c__Clostridia	o__Oscillospirales	f__Oscillospiraceae	g__Faecousia	s__Unclassified
TP20200812-DBC47_DT2009055270-1_bin.237	d__Bacteria	p__Bacillota_A	c__Clostridia	o__Lachnospirales	f__Lachnospiraceae	g__SIG332	s__Unclassified
TP20200812-DBC47_DT2009055270-1_bin.239	d__Bacteria	p__Bacillota_A	c__Clostridia	o__Oscillospirales	f__Oscillospiraceae	g__RGIG7114	s__Unclassified
TP20200812-DBC47_DT2009055270-1_bin.257	d__Bacteria	p__Bacteroidota	c__Bacteroidia	o__Bacteroidales	f__F082	g__Limimorpha	s__Unclassified
TP20200812-DBC47_DT2009055270-1_bin.265	d__Bacteria	p__Bacillota_A	c__Clostridia	o__Oscillospirales	f__Oscillospiraceae	g__Faecousia	s__Unclassified
TP20200812-DBC47_DT2009055270-1_bin.268	d__Bacteria	p__Bacillota_A	c__Clostridia	o__Oscillospirales	f__Oscillospiraceae	g__Faecousia	s__Unclassified
TP20200812-DBC47_DT2009055270-1_bin.275	d__Bacteria	p__Bacillota_A	c__Clostridia	o__Christensenellales	f__Borkfalkiaceae	g__UBA1259	s__Unclassified
TP20200812-DBC47_DT2009055270-1_bin.287	d__Bacteria	p__Bacillota_A	c__Clostridia	o__Oscillospirales	f__Acutalibacteraceae	g__Fimenecus	s__Unclassified
TP20200812-DBC47_DT2009055270-1_bin.31	d__Bacteria	p__Bacteroidota	c__Bacteroidia	o__Bacteroidales	f__Rikenellaceae	g__Alistipes	s__Alistipes sp015059865
TP20200812-DBC47_DT2009055270-1_bin.312	d__Bacteria	p__Bacteroidota	c__Bacteroidia	o__Bacteroidales	f__Bacteroidaceae	g__Phocaeicola	s__Unclassified
TP20200812-DBC47_DT2009055270-1_bin.318	d__Bacteria	p__Bacillota_A	c__Clostridia	o__Oscillospirales	f__CAG-272	g__Unclassified	s__Unclassified
TP20200812-DBC47_DT2009055270-1_bin.331	d__Bacteria	p__Bacillota_A	c__Clostridia	o__Oscillospirales	f__CAG-272	g__UBA1740	s__Unclassified
TP20200812-DBC47_DT2009055270-1_bin.339	d__Bacteria	p__Bacteroidota	c__Bacteroidia	o__Bacteroidales	f__Bacteroidaceae	g__Phocaeicola	s__Unclassified
TP20200812-DBC47_DT2009055270-1_bin.34	d__Bacteria	p__Bacillota_A	c__Clostridia	o__Oscillospirales	f__SIG627	g__RGIG5579	s__Unclassified
TP20200812-DBC47_DT2009055270-1_bin.41	d__Bacteria	p__Bacteroidota	c__Bacteroidia	o__Bacteroidales	f__Bacteroidaceae	g__Phocaeicola	s__Unclassified
TP20200812-DBC47_DT2009055270-1_bin.46	d__Bacteria	p__Bacillota_A	c__Clostridia	o__Oscillospirales	f__CAG-272	g__HGM12713	s__Unclassified
TP20200812-DBC47_DT2009055270-1_bin.5	d__Bacteria	p__Bacillota_A	c__Clostridia	o__Oscillospirales	f__Acutalibacteraceae	g__UBA1081	s__Unclassified
TP20200812-DBC47_DT2009055270-1_bin.63	d__Bacteria	p__Bacillota_A	c__Clostridia	o__TANB77	f__CAG-508	g__Scatovivens	s__Unclassified
TP20200812-DBC47_DT2009055270-1_bin.82	d__Bacteria	p__Bacteroidota	c__Bacteroidia	o__Bacteroidales	f__Bacteroidaceae	g__Mediterranea	s__Unclassified
TP20200812-DBC47_DT2009055270-1_bin.87	d__Bacteria	p__Bacillota_A	c__Clostridia	o__Oscillospirales	f__Oscillospiraceae	g__Dysosmobacter	s__Unclassified
TP20200812-DBC48_DT2009055271-1_bin.108	d__Bacteria	p__Bacillota_A	c__Clostridia	o__Oscillospirales	f__CAG-272	g__SIG672	s__Unclassified
TP20200812-DBC48_DT2009055271-1_bin.110	d__Bacteria	p__Bacillota_A	c__Clostridia	o__Oscillospirales	f__UBA644	g__RGIG995	s__Unclassified
TP20200812-DBC48_DT2009055271-1_bin.113	d__Bacteria	p__Bacillota_A	c__Clostridia	o__Oscillospirales	f__Oscillospiraceae	g__Avoscillospira	s__Unclassified
TP20200812-DBC48_DT2009055271-1_bin.116	d__Bacteria	p__Bacillota_A	c__Clostridia	o__Oscillospirales	f__Oscillospiraceae	g__Faecousia	s__Unclassified
TP20200812-DBC48_DT2009055271-1_bin.12	d__Bacteria	p__Bacillota_A	c__Clostridia	o__Lachnospirales	f__Lachnospiraceae	g__Acetatifactor	s__Unclassified
TP20200812-DBC48_DT2009055271-1_bin.127	d__Bacteria	p__Bacteroidota	c__Bacteroidia	o__Bacteroidales	f__Rikenellaceae	g__UBA940	s__UBA940 sp015060105
TP20200812-DBC48_DT2009055271-1_bin.13	d__Bacteria	p__Bacillota_A	c__Clostridia	o__Christensenellales	f__Borkfalkiaceae	g__Scatosoma	s__Unclassified
TP20200812-DBC48_DT2009055271-1_bin.14	d__Bacteria	p__Bacteroidota	c__Bacteroidia	o__Bacteroidales	f__Rikenellaceae	g__Alistipes	s__Alistipes sp017465055
TP20200812-DBC48_DT2009055271-1_bin.148	d__Bacteria	p__Bacillota_A	c__Clostridia	o__Christensenellales	f__Borkfalkiaceae	g__Scatosoma	s__Unclassified
TP20200812-DBC48_DT2009055271-1_bin.15	d__Bacteria	p__Bacteroidota	c__Bacteroidia	o__Bacteroidales	f__Rikenellaceae	g__Alistipes	s__Unclassified
TP20200812-DBC48_DT2009055271-1_bin.154	d__Bacteria	p__Bacillota_A	c__Clostridia	o__Oscillospirales	f__CAG-272	g__HGM12713	s__Unclassified
TP20200812-DBC48_DT2009055271-1_bin.155	d__Bacteria	p__Bacillota_A	c__Clostridia	o__Lachnospirales	f__Lachnospiraceae	g__Acetatifactor	s__Unclassified
TP20200812-DBC48_DT2009055271-1_bin.159	d__Bacteria	p__Bacillota_A	c__Clostridia	o__Oscillospirales	f__Acutalibacteraceae	g__RUG11462	s__Unclassified
TP20200812-DBC48_DT2009055271-1_bin.165	d__Bacteria	p__Bacillota_A	c__Clostridia	o__Oscillospirales	f__Oscillospiraceae	g__RGIG7114	s__Unclassified
TP20200812-DBC48_DT2009055271-1_bin.167	d__Bacteria	p__Spirochaetota	c__Spirochaetia	o__Treponematales	f__Treponemataceae	g__Treponema_F	s__Unclassified
TP20200812-DBC48_DT2009055271-1_bin.17	d__Bacteria	p__Bacillota_A	c__Clostridia	o__Lachnospirales	f__Lachnospiraceae	g__HGM12587	s__Unclassified
TP20200812-DBC48_DT2009055271-1_bin.175	d__Bacteria	p__Bacillota_A	c__Clostridia	o__Oscillospirales	f__Oscillospiraceae	g__Faecousia	s__Unclassified
TP20200812-DBC48_DT2009055271-1_bin.176	d__Bacteria	p__Bacillota_A	c__Clostridia	o__Oscillospirales	f__CAG-272	g__UMGS1865	s__Unclassified
TP20200812-DBC48_DT2009055271-1_bin.178	d__Bacteria	p__Bacteroidota	c__Bacteroidia	o__Bacteroidales	f__Rikenellaceae	g__Alistipes	s__Alistipes sp017521945
TP20200812-DBC48_DT2009055271-1_bin.18	d__Bacteria	p__Bacteroidota	c__Bacteroidia	o__Bacteroidales	f__Rikenellaceae	g__Alistipes	s__Unclassified
TP20200812-DBC48_DT2009055271-1_bin.184	d__Bacteria	p__Bacillota_A	c__Clostridia	o__Oscillospirales	f__Acutalibacteraceae	g__UBA5905	s__Unclassified
TP20200812-DBC48_DT2009055271-1_bin.20	d__Bacteria	p__Bacillota_A	c__Clostridia	o__Oscillospirales	f__Oscillospiraceae	g__Limivicinus	s__Unclassified
TP20200812-DBC48_DT2009055271-1_bin.204	d__Bacteria	p__Bacillota_A	c__Clostridia	o__Oscillospirales	f__Acutalibacteraceae	g__RUG420	s__Unclassified
TP20200812-DBC48_DT2009055271-1_bin.206	d__Bacteria	p__Bacillota_A	c__Clostridia	o__Oscillospirales	f__Oscillospiraceae	g__Lawsonibacter	s__Unclassified
TP20200812-DBC48_DT2009055271-1_bin.21	d__Bacteria	p__Bacillota_A	c__Clostridia	o__Christensenellales	f__Borkfalkiaceae	g__UBA1259	s__Unclassified
TP20200812-DBC48_DT2009055271-1_bin.216	d__Bacteria	p__Bacillota_A	c__Clostridia	o__Oscillospirales	f__CAG-272	g__RGIG3947	s__Unclassified
TP20200812-DBC48_DT2009055271-1_bin.22	d__Bacteria	p__Bacillota_A	c__Clostridia	o__Oscillospirales	f__CAG-272	g__CAG-272	s__Unclassified
TP20200812-DBC48_DT2009055271-1_bin.228	d__Bacteria	p__Bacillota_A	c__Clostridia	o__Oscillospirales	f__CAG-272	g__UBA1740	s__Unclassified
TP20200812-DBC48_DT2009055271-1_bin.231	d__Bacteria	p__Bacillota	c__Bacilli	o__ML615J-28	f__CAG-313	g__CAG-313	s__Unclassified
TP20200812-DBC48_DT2009055271-1_bin.238	d__Bacteria	p__Bacteroidota	c__Bacteroidia	o__Bacteroidales	f__Rikenellaceae	g__Alistipes	s__Unclassified
TP20200812-DBC48_DT2009055271-1_bin.250	d__Bacteria	p__Bacillota_A	c__Clostridia	o__Oscillospirales	f__CAG-272	g__SIG644	s__Unclassified
TP20200812-DBC48_DT2009055271-1_bin.257	d__Bacteria	p__Bacillota	c__Bacilli	o__Erysipelotrichales	f__Erysipelotrichaceae	g__RGIG1896	s__Unclassified
TP20200812-DBC48_DT2009055271-1_bin.26	d__Bacteria	p__Bacillota_A	c__Clostridia	o__Christensenellales	f__Pumilibacteraceae	g__Unclassified	s__Unclassified
TP20200812-DBC48_DT2009055271-1_bin.263	d__Bacteria	p__Bacteroidota	c__Bacteroidia	o__Bacteroidales	f__Bacteroidaceae	g__Phocaeicola	s__Unclassified
TP20200812-DBC48_DT2009055271-1_bin.275	d__Bacteria	p__Bacteroidota	c__Bacteroidia	o__Bacteroidales	f__Bacteroidaceae	g__UBA1189	s__Unclassified
TP20200812-DBC48_DT2009055271-1_bin.282	d__Bacteria	p__Bacillota_A	c__Clostridia	o__Oscillospirales	f__CAG-272	g__SIG655	s__Unclassified
TP20200812-DBC48_DT2009055271-1_bin.286	d__Bacteria	p__Bacillota_A	c__Clostridia	o__Oscillospirales	f__Oscillospiraceae	g__Faecousia	s__Unclassified
TP20200812-DBC48_DT2009055271-1_bin.299	d__Bacteria	p__Bacteroidota	c__Bacteroidia	o__Bacteroidales	f__Bacteroidaceae	g__Phocaeicola_A	s__Unclassified
TP20200812-DBC48_DT2009055271-1_bin.300	d__Bacteria	p__Bacteroidota	c__Bacteroidia	o__Bacteroidales	f__Rikenellaceae	g__Alistipes	s__Alistipes sp015059805
TP20200812-DBC48_DT2009055271-1_bin.319	d__Bacteria	p__Bacillota_C	c__Negativicutes	o__Acidaminococcales	f__Acidaminococcaceae	g__JAHHUH01	s__Unclassified
TP20200812-DBC48_DT2009055271-1_bin.32	d__Bacteria	p__Bacillota_A	c__Clostridia	o__Oscillospirales	f__Oscillospiraceae	g__Enterenecus	s__Unclassified
TP20200812-DBC48_DT2009055271-1_bin.323	d__Bacteria	p__Bacillota_A	c__Clostridia	o__Oscillospirales	f__CAG-272	g__UMGS731	s__Unclassified
TP20200812-DBC48_DT2009055271-1_bin.324	d__Bacteria	p__Bacillota_A	c__Clostridia	o__Oscillospirales	f__Ruminococcaceae	g__Ruminococcus	s__Unclassified
TP20200812-DBC48_DT2009055271-1_bin.326	d__Bacteria	p__Bacillota_A	c__Clostridia	o__Oscillospirales	f__CAG-272	g__Unclassified	s__Unclassified
TP20200812-DBC48_DT2009055271-1_bin.328	d__Bacteria	p__Bacillota_A	c__Clostridia	o__Oscillospirales	f__Oscillospiraceae	g__Faecousia	s__Unclassified
TP20200812-DBC48_DT2009055271-1_bin.330	d__Bacteria	p__Bacillota_A	c__Clostridia	o__Oscillospirales	f__Oscillospiraceae	g__Faecousia	s__Unclassified
TP20200812-DBC48_DT2009055271-1_bin.331	d__Bacteria	p__Pseudomonadota	c__Alphaproteobacteria	o__Rs-D84	f__Rs-D84	g__Enterousia	s__Unclassified
TP20200812-DBC48_DT2009055271-1_bin.345	d__Bacteria	p__Bacteroidota	c__Bacteroidia	o__Bacteroidales	f__Muribaculaceae	g__CAG-485	s__CAG-485 sp015061085
TP20200812-DBC48_DT2009055271-1_bin.347	d__Bacteria	p__Bacillota_A	c__Clostridia	o__Oscillospirales	f__CAG-272	g__UBA11512	s__Unclassified
TP20200812-DBC48_DT2009055271-1_bin.378	d__Bacteria	p__Bacteroidota	c__Bacteroidia	o__Bacteroidales	f__Rikenellaceae	g__Alistipes	s__Alistipes sp017623115
TP20200812-DBC48_DT2009055271-1_bin.390	d__Bacteria	p__Bacteroidota	c__Bacteroidia	o__Bacteroidales	f__Rikenellaceae	g__Alistipes	s__Unclassified
TP20200812-DBC48_DT2009055271-1_bin.395	d__Bacteria	p__Bacillota_A	c__Clostridia	o__Oscillospirales	f__CAG-272	g__RGIG2000	s__Unclassified
TP20200812-DBC48_DT2009055271-1_bin.399	d__Bacteria	p__Bacillota_A	c__Clostridia	o__UMGS1810	f__UMGS1810	g__RGIG1828	s__Unclassified
TP20200812-DBC48_DT2009055271-1_bin.40	d__Bacteria	p__Bacillota_A	c__Clostridia	o__Christensenellales	f__Borkfalkiaceae	g__UBA1259	s__Unclassified
TP20200812-DBC48_DT2009055271-1_bin.405	d__Bacteria	p__Bacillota_A	c__Clostridia	o__Oscillospirales	f__Butyricicoccaceae	g__UBA4644	s__Unclassified
TP20200812-DBC48_DT2009055271-1_bin.41	d__Bacteria	p__Bacteroidota	c__Bacteroidia	o__Bacteroidales	f__Rikenellaceae	g__Alistipes	s__Alistipes sp015060115
TP20200812-DBC48_DT2009055271-1_bin.410	d__Bacteria	p__Bacillota_A	c__Clostridia	o__Christensenellales	f__UBA1242	g__Onthoplasma	s__Unclassified
TP20200812-DBC48_DT2009055271-1_bin.415	d__Bacteria	p__Bacillota_A	c__Clostridia	o__Oscillospirales	f__Acutalibacteraceae	g__SIG565	s__Unclassified
TP20200812-DBC48_DT2009055271-1_bin.422	d__Bacteria	p__Bacillota_A	c__Clostridia	o__Oscillospirales	f__Oscillospiraceae	g__Faecousia	s__Unclassified
TP20200812-DBC48_DT2009055271-1_bin.423	d__Bacteria	p__Bacteroidota	c__Bacteroidia	o__Bacteroidales	f__UBA932	g__Cryptobacteroides	s__Unclassified
TP20200812-DBC48_DT2009055271-1_bin.426	d__Bacteria	p__Bacteroidota	c__Bacteroidia	o__Bacteroidales	f__UBA932	g__Cryptobacteroides	s__Unclassified
TP20200812-DBC48_DT2009055271-1_bin.43	d__Bacteria	p__Bacillota_A	c__Clostridia	o__UMGS1840	f__UMGS1840	g__SIG452	s__Unclassified
TP20200812-DBC48_DT2009055271-1_bin.437	d__Bacteria	p__Bacteroidota	c__Bacteroidia	o__Bacteroidales	f__UBA932	g__Cryptobacteroides	s__Cryptobacteroides sp017399905
TP20200812-DBC48_DT2009055271-1_bin.439	d__Bacteria	p__Bacillota_A	c__Clostridia	o__Oscillospirales	f__Oscillospiraceae	g__Faecousia	s__Unclassified
TP20200812-DBC48_DT2009055271-1_bin.440	d__Bacteria	p__Bacillota_A	c__Clostridia	o__Oscillospirales	f__CAG-272	g__UBA1740	s__Unclassified
TP20200812-DBC48_DT2009055271-1_bin.446	d__Bacteria	p__Bacillota_A	c__Clostridia	o__Oscillospirales	f__CAG-382	g__UBA1752	s__Unclassified
TP20200812-DBC48_DT2009055271-1_bin.46	d__Bacteria	p__Bacillota_A	c__Clostridia	o__Christensenellales	f__Borkfalkiaceae	g__Scatosoma	s__Unclassified
TP20200812-DBC48_DT2009055271-1_bin.50	d__Bacteria	p__Bacillota_A	c__Clostridia	o__UMGS1883	f__UMGS1883	g__UMGS1883	s__Unclassified
TP20200812-DBC48_DT2009055271-1_bin.51	d__Bacteria	p__Bacteroidota	c__Bacteroidia	o__Bacteroidales	f__Muribaculaceae	g__RGIG4079	s__Unclassified
TP20200812-DBC48_DT2009055271-1_bin.53	d__Bacteria	p__Bacteroidota	c__Bacteroidia	o__Bacteroidales	f__UBA932	g__Cryptobacteroides	s__Unclassified
TP20200812-DBC48_DT2009055271-1_bin.58	d__Bacteria	p__Bacillota_A	c__Clostridia	o__Christensenellales	f__Borkfalkiaceae	g__Scatosoma	s__Unclassified
TP20200812-DBC48_DT2009055271-1_bin.78	d__Bacteria	p__Bacillota_A	c__Clostridia	o__Oscillospirales	f__CAG-272	g__HGM12713	s__Unclassified
TP20200812-DBC48_DT2009055271-1_bin.80	d__Bacteria	p__Bacteroidota	c__Bacteroidia	o__Bacteroidales	f__Rikenellaceae	g__Alistipes	s__Unclassified
TP20200812-DBC48_DT2009055271-1_bin.82	d__Bacteria	p__Bacillota_A	c__Clostridia	o__Oscillospirales	f__CAG-382	g__UMGS1387	s__Unclassified
TP20200812-DBC48_DT2009055271-1_bin.86	d__Bacteria	p__Bacillota_A	c__Clostridia	o__Oscillospirales	f__Acutalibacteraceae	g__UMGS1484	s__Unclassified
TP20200812-DBC48_DT2009055271-1_bin.87	d__Bacteria	p__Bacillota_A	c__Clostridia	o__Oscillospirales	f__CAG-272	g__QALR01	s__Unclassified
TP20200812-DBC48_DT2009055271-1_bin.92	d__Bacteria	p__Bacillota_A	c__Clostridia	o__Oscillospirales	f__CAG-272	g__UBA1740	s__Unclassified
TP20200812-DBC48_DT2009055271-1_bin.97	d__Bacteria	p__Bacillota_A	c__Clostridia	o__RGIG6154	f__RGIG6154	g__RGIG2094	s__Unclassified
TP20200812-DBC48_DT2009055271-1_bin.99	d__Bacteria	p__Bacillota_A	c__Clostridia	o__Oscillospirales	f__CAG-272	g__Avispirillum	s__Unclassified
TP20200812-DBC49_DT2009055272-1_bin.105	d__Bacteria	p__Bacteroidota	c__Bacteroidia	o__Bacteroidales	f__UBA932	g__Cryptobacteroides	s__Unclassified
TP20200812-DBC49_DT2009055272-1_bin.110	d__Bacteria	p__Bacillota_A	c__Clostridia	o__Oscillospirales	f__Acutalibacteraceae	g__DTU089	s__Unclassified
[truncated: 11,602 more rows]

## Sheet: Table4
Supplementary Table S4: Antibiotic resistance gene statistics for Tibetan antelopes.
Gene	Genome	ARO	Label	Drug	Mechanism	Rename_drug	Rename_mechanism
QH10.bin.112_28_48	QH10.bin.112	ARO:3003357	Cdif_EFTu_ELF	elfamycin antibiotic	antibiotic target alteration	elfamycin antibiotic	antibiotic target alteration
QH10.bin.112_35_62	QH10.bin.112	ARO:3003357	Cdif_EFTu_ELF	elfamycin antibiotic	antibiotic target alteration	elfamycin antibiotic	antibiotic target alteration
QH10.bin.49_5_1	QH10.bin.49	ARO:3003438	Efac_EFTu_GE2A	elfamycin antibiotic	antibiotic target alteration	elfamycin antibiotic	antibiotic target alteration
QH10.bin.49_14_1	QH10.bin.49	ARO:3003438	Efac_EFTu_GE2A	elfamycin antibiotic	antibiotic target alteration	elfamycin antibiotic	antibiotic target alteration
QH10.bin.58_160_7	QH10.bin.58	ARO:3003357	Cdif_EFTu_ELF	elfamycin antibiotic	antibiotic target alteration	elfamycin antibiotic	antibiotic target alteration
QH10.bin.96_7_64	QH10.bin.96	ARO:3003357	Cdif_EFTu_ELF	elfamycin antibiotic	antibiotic target alteration	elfamycin antibiotic	antibiotic target alteration
QH11.bin.154_16_9	QH11.bin.154	ARO:3002926	vanR_in_vanG_cl	glycopeptide antibiotic	antibiotic target alteration	glycopeptide antibiotic	antibiotic target alteration
QH11.bin.7_1_1	QH11.bin.7	ARO:3003357	Cdif_EFTu_ELF	elfamycin antibiotic	antibiotic target alteration	elfamycin antibiotic	antibiotic target alteration
QH12.bin.71_91_2	QH12.bin.71	ARO:3002926	vanR_in_vanG_cl	glycopeptide antibiotic	antibiotic target alteration	glycopeptide antibiotic	antibiotic target alteration
QH12.bin.71_261_6	QH12.bin.71	ARO:3002937	vanS_in_vanG_cl	glycopeptide antibiotic	antibiotic target alteration	glycopeptide antibiotic	antibiotic target alteration
QH12.bin.72_232_1	QH12.bin.72	ARO:3003438	Efac_EFTu_GE2A	elfamycin antibiotic	antibiotic target alteration	elfamycin antibiotic	antibiotic target alteration
QH12.bin.91_2_15	QH12.bin.91	ARO:3003357	Cdif_EFTu_ELF	elfamycin antibiotic	antibiotic target alteration	elfamycin antibiotic	antibiotic target alteration
QH13.bin.141_2_57	QH13.bin.141	ARO:3003368	Ecol_EFTu_KIR	elfamycin antibiotic	antibiotic target alteration	elfamycin antibiotic	antibiotic target alteration
QH13.bin.141_4_449	QH13.bin.141	ARO:3003368	Ecol_EFTu_KIR	elfamycin antibiotic	antibiotic target alteration	elfamycin antibiotic	antibiotic target alteration
QH13.bin.74_23_5	QH13.bin.74	ARO:3002926	vanR_in_vanG_cl	glycopeptide antibiotic	antibiotic target alteration	glycopeptide antibiotic	antibiotic target alteration
QH14.bin.35_16_1	QH14.bin.35	ARO:3003357	Cdif_EFTu_ELF	elfamycin antibiotic	antibiotic target alteration	elfamycin antibiotic	antibiotic target alteration
QH15.bin.109_23_49	QH15.bin.109	ARO:3003357	Cdif_EFTu_ELF	elfamycin antibiotic	antibiotic target alteration	elfamycin antibiotic	antibiotic target alteration
QH15.bin.27_302_2	QH15.bin.27	ARO:3004563	Cdif_rpoB_RIF	peptide antibiotic;rifamycin antibiotic	antibiotic target alteration;antibiotic target replacement	multi-type-drug	multi-type-mechanism
QH15.bin.35_22_1	QH15.bin.35	ARO:3003995	Cdif_gyrA_FLO	fluoroquinolone antibiotic;nybomycin-like antibiotic	antibiotic target alteration	multi-type-drug	antibiotic target alteration
QH15.bin.35_210_10	QH15.bin.35	ARO:3004681	Cdif_rpoC_VAN	glycopeptide antibiotic	antibiotic target alteration	glycopeptide antibiotic	antibiotic target alteration
QH15.bin.73_72_3	QH15.bin.73	ARO:3003395	Mtub_rpsL_STR	aminoglycoside antibiotic	antibiotic target alteration	aminoglycoside antibiotic	antibiotic target alteration
QH15.bin.73_77_11	QH15.bin.73	ARO:3004721	Mtub_rpsA_PZA	pyrazine antibiotic	antibiotic target alteration	pyrazine antibiotic	antibiotic target alteration
QH15.bin.73_240_1	QH15.bin.73	ARO:3003361	Pros_EFTu_GE2A	elfamycin antibiotic	antibiotic target alteration	elfamycin antibiotic	antibiotic target alteration
QH15.bin.7_176_2	QH15.bin.7	ARO:3004563	Cdif_rpoB_RIF	peptide antibiotic;rifamycin antibiotic	antibiotic target alteration;antibiotic target replacement	multi-type-drug	multi-type-mechanism
QH16.bin.3_136_1	QH16.bin.3	ARO:3002835	lnuA	lincosamide antibiotic	antibiotic inactivation	lincosamide antibiotic	antibiotic inactivation
QH16.bin.3_136_3	QH16.bin.3	ARO:3002835	lnuA	lincosamide antibiotic	antibiotic inactivation	lincosamide antibiotic	antibiotic inactivation
QH16.bin.3_173_8	QH16.bin.3	ARO:3003359	Scin_EFTu_ELF	elfamycin antibiotic	antibiotic target alteration	elfamycin antibiotic	antibiotic target alteration
QH16.bin.96_16_8	QH16.bin.96	ARO:3002999	CblA-1	cephalosporin	antibiotic inactivation	cephalosporin	antibiotic inactivation
QH17.bin.11_7_1	QH17.bin.11	ARO:3003438	Efac_EFTu_GE2A	elfamycin antibiotic	antibiotic target alteration	elfamycin antibiotic	antibiotic target alteration
QH17.bin.11_134_1	QH17.bin.11	ARO:3003361	Pros_EFTu_GE2A	elfamycin antibiotic	antibiotic target alteration	elfamycin antibiotic	antibiotic target alteration
QH17.bin.11_134_2	QH17.bin.11	ARO:3003930	rpsJ	tetracycline antibiotic	antibiotic target protection	tetracycline antibiotic	antibiotic target protection
QH17.bin.21_131_1	QH17.bin.21	ARO:3003359	Scin_EFTu_ELF	elfamycin antibiotic	antibiotic target alteration	elfamycin antibiotic	antibiotic target alteration
QH17.bin.21_131_4	QH17.bin.21	ARO:3003395	Mtub_rpsL_STR	aminoglycoside antibiotic	antibiotic target alteration	aminoglycoside antibiotic	antibiotic target alteration
QH17.bin.36_16_14	QH17.bin.36	ARO:3003368	Ecol_EFTu_KIR	elfamycin antibiotic	antibiotic target alteration	elfamycin antibiotic	antibiotic target alteration
QH18.bin.13_11_17	QH18.bin.13	ARO:3003378	Ecol_MarR_MULT	cephalosporin;disinfecting agents and antiseptics;fluoroquinolone antibiotic;glycylcycline;penam;phenicol antibiotic;rifamycin antibiotic;tetracycline antibiotic	antibiotic efflux;antibiotic target alteration	multi-type-drug	multi-type-mechanism
QH18.bin.13_11_18	QH18.bin.13	ARO:3000263	marA	carbapenem;cephalosporin;cephamycin;disinfecting agents and antiseptics;fluoroquinolone antibiotic;glycylcycline;monobactam;penam;penem;phenicol antibiotic;rifamycin antibiotic;tetracycline antibiotic	antibiotic efflux;reduced permeability to antibiotic	multi-type-drug	multi-type-mechanism
QH18.bin.13_12_21	QH18.bin.13	ARO:3003899	Ecol_PtsI_FOF	phosphonic acid antibiotic	antibiotic target alteration	phosphonic acid antibiotic	antibiotic target alteration
QH18.bin.13_16_32	QH18.bin.13	ARO:3003952	YojI	peptide antibiotic	antibiotic efflux	peptide antibiotic	antibiotic efflux
QH18.bin.13_16_36	QH18.bin.13	ARO:3004114	porin_OmpC	carbapenem;cephalosporin;cephamycin;monobactam;penam;penem	reduced permeability to antibiotic	multi-type-drug	reduced permeability to antibiotic
QH18.bin.13_16_45	QH18.bin.13	ARO:3003294	Ecol_gyrA_FLO	fluoroquinolone antibiotic;nybomycin-like antibiotic	antibiotic target alteration	multi-type-drug	antibiotic target alteration
QH18.bin.13_16_55	QH18.bin.13	ARO:3003889	Ecol_GlpT_FOF	phosphonic acid antibiotic	antibiotic target alteration	phosphonic acid antibiotic	antibiotic target alteration
QH18.bin.13_16_66	QH18.bin.13	ARO:3003578	PmrF	peptide antibiotic	antibiotic target alteration	peptide antibiotic	antibiotic target alteration
QH18.bin.13_18_60	QH18.bin.13	ARO:3003303	Ecol_gyrB_AMU	aminocoumarin antibiotic	antibiotic target alteration	aminocoumarin antibiotic	antibiotic target alteration
QH18.bin.13_20_8	QH18.bin.13	ARO:3000491	acrD	aminoglycoside antibiotic	antibiotic efflux	aminoglycoside antibiotic	antibiotic efflux
QH18.bin.13_21_10	QH18.bin.13	ARO:3000833	evgS	fluoroquinolone antibiotic;macrolide antibiotic;penam;tetracycline antibiotic	antibiotic efflux	multi-type-drug	antibiotic efflux
QH18.bin.13_21_11	QH18.bin.13	ARO:3000833	evgS	fluoroquinolone antibiotic;macrolide antibiotic;penam;tetracycline antibiotic	antibiotic efflux	multi-type-drug	antibiotic efflux
QH18.bin.13_21_12	QH18.bin.13	ARO:3000832	evgA	fluoroquinolone antibiotic;macrolide antibiotic;penam;tetracycline antibiotic	antibiotic efflux	multi-type-drug	antibiotic efflux
QH18.bin.13_21_13	QH18.bin.13	ARO:3000206	emrK	tetracycline antibiotic	antibiotic efflux	tetracycline antibiotic	antibiotic efflux
QH18.bin.13_21_14	QH18.bin.13	ARO:3000254	emrY	tetracycline antibiotic	antibiotic efflux	tetracycline antibiotic	antibiotic efflux
QH18.bin.13_22_28	QH18.bin.13	ARO:3004126	Ecol_LamB	fluoroquinolone antibiotic;tetracycline antibiotic	reduced permeability to antibiotic;resistance by absence	multi-type-drug	multi-type-mechanism
QH18.bin.13_28_71	QH18.bin.13	ARO:3006874	EC-13	cephalosporin	antibiotic inactivation	cephalosporin	antibiotic inactivation
QH18.bin.13_28_109	QH18.bin.13	ARO:3003576	eptA	peptide antibiotic	antibiotic target alteration	peptide antibiotic	antibiotic target alteration
QH18.bin.13_30_16	QH18.bin.13	ARO:3007421	Kpne_PBP3_BLA	carbapenem;cephalosporin;cephamycin;monobactam;penam	antibiotic target alteration	multi-type-drug	antibiotic target alteration
QH18.bin.13_30_23	QH18.bin.13	ARO:3003843	leuO	disinfecting agents and antiseptics;nucleoside antibiotic	antibiotic efflux	multi-type-drug	antibiotic efflux
QH18.bin.13_30_43	QH18.bin.13	ARO:3005059	LptD	aminocoumarin antibiotic;peptide antibiotic;rifamycin antibiotic	antibiotic efflux	multi-type-drug	antibiotic efflux
QH18.bin.13_32_1	QH18.bin.13	ARO:3000826	sdiA	cephalosporin;disinfecting agents and antiseptics;fluoroquinolone antibiotic;glycylcycline;penam;phenicol antibiotic;rifamycin antibiotic;tetracycline antibiotic	antibiotic efflux	multi-type-drug	antibiotic efflux
QH18.bin.13_35_1	QH18.bin.13	ARO:3003368	Ecol_EFTu_KIR	elfamycin antibiotic	antibiotic target alteration	elfamycin antibiotic	antibiotic target alteration
QH18.bin.13_36_1	QH18.bin.13	ARO:3005069	rsmA	diaminopyrimidine antibiotic;fluoroquinolone antibiotic;phenicol antibiotic	antibiotic efflux	multi-type-drug	antibiotic efflux
QH18.bin.13_38_2	QH18.bin.13	ARO:3003577	ugd	peptide antibiotic	antibiotic target alteration	peptide antibiotic	antibiotic target alteration
QH18.bin.13_41_4	QH18.bin.13	ARO:3000516	emrR	fluoroquinolone antibiotic	antibiotic efflux	fluoroquinolone antibiotic	antibiotic efflux
QH18.bin.13_41_5	QH18.bin.13	ARO:3000027	emrA	fluoroquinolone antibiotic	antibiotic efflux	fluoroquinolone antibiotic	antibiotic efflux
QH18.bin.13_41_6	QH18.bin.13	ARO:3000074	emrB	fluoroquinolone antibiotic	antibiotic efflux	fluoroquinolone antibiotic	antibiotic efflux
QH18.bin.13_45_11	QH18.bin.13	ARO:3001327	MdtK	fluoroquinolone antibiotic	antibiotic efflux	fluoroquinolone antibiotic	antibiotic efflux
QH18.bin.13_46_8	QH18.bin.13	ARO:3003550	mdtP	disinfecting agents and antiseptics;nucleoside antibiotic	antibiotic efflux	multi-type-drug	antibiotic efflux
QH18.bin.13_46_9	QH18.bin.13	ARO:3003549	mdtO	disinfecting agents and antiseptics;nucleoside antibiotic	antibiotic efflux	multi-type-drug	antibiotic efflux
QH18.bin.13_46_10	QH18.bin.13	ARO:3003548	mdtN	disinfecting agents and antiseptics;nucleoside antibiotic	antibiotic efflux	multi-type-drug	antibiotic efflux
QH18.bin.13_49_21	QH18.bin.13	ARO:3005044	OmpA	peptide antibiotic	reduced permeability to antibiotic	peptide antibiotic	reduced permeability to antibiotic
QH18.bin.13_67_10	QH18.bin.13	ARO:3000216	acrB	cephalosporin;disinfecting agents and antiseptics;fluoroquinolone antibiotic;glycylcycline;penam;phenicol antibiotic;rifamycin antibiotic;tetracycline antibiotic	antibiotic efflux	multi-type-drug	antibiotic efflux
QH18.bin.13_67_11	QH18.bin.13	ARO:3004043	Ecol_acrA	cephalosporin;disinfecting agents and antiseptics;fluoroquinolone antibiotic;glycylcycline;penam;phenicol antibiotic;rifamycin antibiotic;tetracycline antibiotic	antibiotic efflux	multi-type-drug	antibiotic efflux
QH18.bin.13_67_12	QH18.bin.13	ARO:3003807	Ecol_AcrR_MULT	cephalosporin;disinfecting agents and antiseptics;fluoroquinolone antibiotic;glycylcycline;penam;phenicol antibiotic;rifamycin antibiotic;tetracycline antibiotic	antibiotic efflux;antibiotic target alteration	multi-type-drug	multi-type-mechanism
QH18.bin.13_70_14	QH18.bin.13	ARO:3004045	Ecol_fabI_MULT	disinfecting agents and antiseptics;isoniazid-like antibiotic	antibiotic target alteration	multi-type-drug	antibiotic target alteration
QH18.bin.13_75_8	QH18.bin.13	ARO:3003386	Ecol_folP_SLF	sulfonamide antibiotic;sulfone antibiotic	antibiotic target alteration	multi-type-drug	antibiotic target alteration
QH18.bin.13_75_20	QH18.bin.13	ARO:3003775	Ecol_murA_FOF	phosphonic acid antibiotic	antibiotic target alteration	phosphonic acid antibiotic	antibiotic target alteration
QH18.bin.13_75_24	QH18.bin.13	ARO:3005042	mlaD	oxazolidinone antibiotic	antibiotic efflux	oxazolidinone antibiotic	antibiotic efflux
QH18.bin.13_75_26	QH18.bin.13	ARO:3005041	mlaF	oxazolidinone antibiotic	antibiotic efflux	oxazolidinone antibiotic	antibiotic efflux
QH18.bin.13_75_87	QH18.bin.13	ARO:3000656	AcrS	cephalosporin;cephamycin;disinfecting agents and antiseptics;fluoroquinolone antibiotic;glycylcycline;penam;phenicol antibiotic;rifamycin antibiotic;tetracycline antibiotic	antibiotic efflux	multi-type-drug	antibiotic efflux
QH18.bin.13_75_88	QH18.bin.13	ARO:3000499	AcrE	cephalosporin;cephamycin;fluoroquinolone antibiotic;penam	antibiotic efflux	multi-type-drug	antibiotic efflux
QH18.bin.13_75_89	QH18.bin.13	ARO:3000502	AcrF	cephalosporin;cephamycin;fluoroquinolone antibiotic;penam	antibiotic efflux	multi-type-drug	antibiotic efflux
QH18.bin.13_82_15	QH18.bin.13	ARO:3003390	Ecol_ompF_BLA	carbapenem;cephalosporin;cephamycin;monobactam;penam;penem	reduced permeability to antibiotic	multi-type-drug	reduced permeability to antibiotic
QH18.bin.13_82_30	QH18.bin.13	ARO:3003950	msbA	nitroimidazole antibiotic	antibiotic efflux	nitroimidazole antibiotic	antibiotic efflux
QH18.bin.13_92_36	QH18.bin.13	ARO:3003900	Ecol_cyaA_FOF	phosphonic acid antibiotic	antibiotic target alteration	phosphonic acid antibiotic	antibiotic target alteration
QH18.bin.13_93_17	QH18.bin.13	ARO:3004049	Ecol_fabG_TRC	disinfecting agents and antiseptics	antibiotic target alteration	disinfecting agents and antiseptics	antibiotic target alteration
QH18.bin.13_93_44	QH18.bin.13	ARO:3001216	mdtH	fluoroquinolone antibiotic	antibiotic efflux	fluoroquinolone antibiotic	antibiotic efflux
QH18.bin.13_93_56	QH18.bin.13	ARO:3001329	mdtG	phosphonic acid antibiotic	antibiotic efflux	phosphonic acid antibiotic	antibiotic efflux
QH18.bin.13_96_57	QH18.bin.13	ARO:3000828	baeR	aminocoumarin antibiotic;aminoglycoside antibiotic	antibiotic efflux	multi-type-drug	antibiotic efflux
QH18.bin.13_96_58	QH18.bin.13	ARO:3000829	baeS	aminocoumarin antibiotic;aminoglycoside antibiotic	antibiotic efflux	multi-type-drug	antibiotic efflux
QH18.bin.13_96_60	QH18.bin.13	ARO:3000794	mdtC	aminocoumarin antibiotic	antibiotic efflux	aminocoumarin antibiotic	antibiotic efflux
QH18.bin.13_96_61	QH18.bin.13	ARO:3000793	mdtB	aminocoumarin antibiotic	antibiotic efflux	aminocoumarin antibiotic	antibiotic efflux
QH18.bin.13_96_62	QH18.bin.13	ARO:3000792	mdtA	aminocoumarin antibiotic	antibiotic efflux	aminocoumarin antibiotic	antibiotic efflux
QH18.bin.13_104_7	QH18.bin.13	ARO:3005047	eptB	peptide antibiotic	antibiotic target alteration	peptide antibiotic	antibiotic target alteration
QH18.bin.13_124_25	QH18.bin.13	ARO:3001328	Ecol_mdfA	disinfecting agents and antiseptics;tetracycline antibiotic	antibiotic efflux	multi-type-drug	antibiotic efflux
QH18.bin.13_132_7	QH18.bin.13	ARO:3003585	Kleb_PhoP_CST	macrolide antibiotic;peptide antibiotic	antibiotic efflux;antibiotic target alteration;resistance by absence	multi-type-drug	multi-type-mechanism
QH18.bin.13_132_8	QH18.bin.13	ARO:3007203	Kpne_PhoQ_CST	macrolide antibiotic;peptide antibiotic	antibiotic efflux;antibiotic target alteration;resistance by absence	multi-type-drug	multi-type-mechanism
QH18.bin.13_134_3	QH18.bin.13	ARO:3004127	Ecol_mipA	aminoglycoside antibiotic;fluoroquinolone antibiotic	reduced permeability to antibiotic;resistance by absence	multi-type-drug	multi-type-mechanism
QH18.bin.13_135_5	QH18.bin.13	ARO:3005162	FosA7.5	phosphonic acid antibiotic	antibiotic inactivation	phosphonic acid antibiotic	antibiotic inactivation
QH18.bin.13_139_1	QH18.bin.13	ARO:3000830	cpxA	aminocoumarin antibiotic;aminoglycoside antibiotic	antibiotic efflux	multi-type-drug	antibiotic efflux
QH18.bin.13_143_47	QH18.bin.13	ARO:3003368	Ecol_EFTu_KIR	elfamycin antibiotic	antibiotic target alteration	elfamycin antibiotic	antibiotic target alteration
QH18.bin.13_144_18	QH18.bin.13	ARO:3003751	Ecol_nfsA_NIT	nitrofuran antibiotic	antibiotic target alteration	nitrofuran antibiotic	antibiotic target alteration
QH18.bin.13_149_12	QH18.bin.13	ARO:3003381	Ecol_soxR_MULT	cephalosporin;disinfecting agents and antiseptics;fluoroquinolone antibiotic;glycylcycline;penam;phenicol antibiotic;rifamycin antibiotic;tetracycline antibiotic	antibiotic efflux;antibiotic target alteration	multi-type-drug	multi-type-mechanism
QH18.bin.13_149_13	QH18.bin.13	ARO:3003511	Ecol_soxS_MULT	carbapenem;cephalosporin;cephamycin;disinfecting agents and antiseptics;fluoroquinolone antibiotic;glycylcycline;monobactam;penam;penem;phenicol antibiotic;rifamycin antibiotic;tetracycline antibiotic	antibiotic efflux;antibiotic target alteration;reduced permeability to antibiotic	multi-type-drug	multi-type-mechanism
QH18.bin.13_155_6	QH18.bin.13	ARO:3001214	mdtM	disinfecting agents and antiseptics;fluoroquinolone antibiotic;lincosamide antibiotic;nucleoside antibiotic;phenicol antibiotic	antibiotic efflux	multi-type-drug	antibiotic efflux
QH18.bin.13_171_2	QH18.bin.13	ARO:3000508	gadX	fluoroquinolone antibiotic;macrolide antibiotic;penam	antibiotic efflux	multi-type-drug	antibiotic efflux
QH18.bin.13_171_3	QH18.bin.13	ARO:3003838	gadW	fluoroquinolone antibiotic;macrolide antibiotic;penam	antibiotic efflux	multi-type-drug	antibiotic efflux
QH18.bin.13_171_5	QH18.bin.13	ARO:3000796	mdtF	fluoroquinolone antibiotic;macrolide antibiotic;penam	antibiotic efflux	multi-type-drug	antibiotic efflux
QH18.bin.13_171_6	QH18.bin.13	ARO:3000795	mdtE	fluoroquinolone antibiotic;macrolide antibiotic;penam	antibiotic efflux	multi-type-drug	antibiotic efflux
QH18.bin.13_171_166	QH18.bin.13	ARO:3000518	CRP	fluoroquinolone antibiotic;macrolide antibiotic;penam	antibiotic efflux	multi-type-drug	antibiotic efflux
QH18.bin.13_171_185	QH18.bin.13	ARO:3003368	Ecol_EFTu_KIR	elfamycin antibiotic	antibiotic target alteration	elfamycin antibiotic	antibiotic target alteration
QH18.bin.13_173_26	QH18.bin.13	ARO:3003308	Ecol_parC_FLO	fluoroquinolone antibiotic	antibiotic target alteration	fluoroquinolone antibiotic	antibiotic target alteration
QH18.bin.13_173_34	QH18.bin.13	ARO:3003316	Ecol_parE_FLO	fluoroquinolone antibiotic	antibiotic target alteration	fluoroquinolone antibiotic	antibiotic target alteration
QH18.bin.13_173_39	QH18.bin.13	ARO:3000237	TolC	aminocoumarin antibiotic;aminoglycoside antibiotic;carbapenem;cephalosporin;cephamycin;disinfecting agents and antiseptics;fluoroquinolone antibiotic;glycylcycline;macrolide antibiotic;penam;penem;peptide antibiotic;phenicol antibiotic;rifamycin antibiotic;tetracycline antibiotic	antibiotic efflux	multi-type-drug	antibiotic efflux
QH18.bin.13_173_59	QH18.bin.13	ARO:3002986	bacA	peptide antibiotic	antibiotic target alteration	peptide antibiotic	antibiotic target alteration
QH18.bin.13_174_1	QH18.bin.13	ARO:3004583	Kpne_KpnF	aminoglycoside antibiotic;cephalosporin;disinfecting agents and antiseptics;macrolide antibiotic;peptide antibiotic;rifamycin antibiotic;tetracycline antibiotic	antibiotic efflux	multi-type-drug	antibiotic efflux
QH18.bin.13_174_2	QH18.bin.13	ARO:3004580	Kpne_KpnE	aminoglycoside antibiotic;cephalosporin;disinfecting agents and antiseptics;macrolide antibiotic;peptide antibiotic;rifamycin antibiotic;tetracycline antibiotic	antibiotic efflux	multi-type-drug	antibiotic efflux
QH18.bin.13_185_4	QH18.bin.13	ARO:3003841	kdpE	aminoglycoside antibiotic	antibiotic efflux	aminoglycoside antibiotic	antibiotic efflux
QH18.bin.13_191_72	QH18.bin.13	ARO:3003890	Ecol_UhpT_FOF	phosphonic acid antibiotic	antibiotic target alteration	phosphonic acid antibiotic	antibiotic target alteration
QH18.bin.13_191_75	QH18.bin.13	ARO:3003893	Ecol_uhpA_FOF	phosphonic acid antibiotic	antibiotic target alteration	phosphonic acid antibiotic	antibiotic target alteration
QH18.bin.16_14_65	QH18.bin.16	ARO:3003368	Ecol_EFTu_KIR	elfamycin antibiotic	antibiotic target alteration	elfamycin antibiotic	antibiotic target alteration
QH18.bin.1_68_16	QH18.bin.1	ARO:3004721	Mtub_rpsA_PZA	pyrazine antibiotic	antibiotic target alteration	pyrazine antibiotic	antibiotic target alteration
QH18.bin.1_161_5	QH18.bin.1	ARO:3003395	Mtub_rpsL_STR	aminoglycoside antibiotic	antibiotic target alteration	aminoglycoside antibiotic	antibiotic target alteration
QH18.bin.1_161_8	QH18.bin.1	ARO:3003359	Scin_EFTu_ELF	elfamycin antibiotic	antibiotic target alteration	elfamycin antibiotic	antibiotic target alteration
QH18.bin.34_380_1	QH18.bin.34	ARO:3003395	Mtub_rpsL_STR	aminoglycoside antibiotic	antibiotic target alteration	aminoglycoside antibiotic	antibiotic target alteration
QH18.bin.57_201_8	QH18.bin.57	ARO:3002597	AAC6_Ie_APH2_Ia	aminoglycoside antibiotic	antibiotic inactivation	aminoglycoside antibiotic	antibiotic inactivation
QH18.bin.78_155_11	QH18.bin.78	ARO:3003792	Efae_liaR_DAP	peptide antibiotic	antibiotic efflux;antibiotic target alteration	peptide antibiotic	multi-type-mechanism
QH18.bin.9_243_1	QH18.bin.9	ARO:3003357	Cdif_EFTu_ELF	elfamycin antibiotic	antibiotic target alteration	elfamycin antibiotic	antibiotic target alteration
QH19.bin.14_202_5	QH19.bin.14	ARO:3003359	Scin_EFTu_ELF	elfamycin antibiotic	antibiotic target alteration	elfamycin antibiotic	antibiotic target alteration
QH19.bin.18_223_6	QH19.bin.18	ARO:3003395	Mtub_rpsL_STR	aminoglycoside antibiotic	antibiotic target alteration	aminoglycoside antibiotic	antibiotic target alteration
QH19.bin.1_10_66	QH19.bin.1	ARO:3003438	Efac_EFTu_GE2A	elfamycin antibiotic	antibiotic target alteration	elfamycin antibiotic	antibiotic target alteration
QH19.bin.37_89_9	QH19.bin.37	ARO:3003395	Mtub_rpsL_STR	aminoglycoside antibiotic	antibiotic target alteration	aminoglycoside antibiotic	antibiotic target alteration
QH19.bin.45_75_7	QH19.bin.45	ARO:3003792	Efae_liaR_DAP	peptide antibiotic	antibiotic efflux;antibiotic target alteration	peptide antibiotic	multi-type-mechanism
QH1.bin.38_240_2	QH1.bin.38	ARO:3003818	Abau_parC_FLO	fluoroquinolone antibiotic	antibiotic target alteration	fluoroquinolone antibiotic	antibiotic target alteration
QH1.bin.38_284_5	QH1.bin.38	ARO:3002244	CARB-5	penam	antibiotic inactivation	penam	antibiotic inactivation
QH1.bin.41_131_7	QH1.bin.41	ARO:3003438	Efac_EFTu_GE2A	elfamycin antibiotic	antibiotic target alteration	elfamycin antibiotic	antibiotic target alteration
QH1.bin.44_23_24	QH1.bin.44	ARO:3007073	Bsub_rpoB_RIF	peptide antibiotic;rifamycin antibiotic	antibiotic target alteration;antibiotic target replacement	multi-type-drug	multi-type-mechanism
QH1.bin.44_23_30	QH1.bin.44	ARO:3003438	Efac_EFTu_GE2A	elfamycin antibiotic	antibiotic target alteration	elfamycin antibiotic	antibiotic target alteration
QH1.bin.49_1_10	QH1.bin.49	ARO:3002933	vanS_in_vanC_cl	glycopeptide antibiotic	antibiotic target alteration	glycopeptide antibiotic	antibiotic target alteration
QH1.bin.49_1_11	QH1.bin.49	ARO:3002922	vanR_in_vanC_cl	glycopeptide antibiotic	antibiotic target alteration	glycopeptide antibiotic	antibiotic target alteration
QH1.bin.49_1_12	QH1.bin.49	ARO:3002970	vanT_in_vanC_cl	glycopeptide antibiotic	antibiotic target alteration	glycopeptide antibiotic	antibiotic target alteration
QH1.bin.49_1_13	QH1.bin.49	ARO:3002966	vanXY_in_vanC	glycopeptide antibiotic	antibiotic target alteration	glycopeptide antibiotic	antibiotic target alteration
QH1.bin.49_1_14	QH1.bin.49	ARO:3002966	vanXY_in_vanC	glycopeptide antibiotic	antibiotic target alteration	glycopeptide antibiotic	antibiotic target alteration
QH1.bin.49_1_15	QH1.bin.49	ARO:3000368	vanC	glycopeptide antibiotic	antibiotic target alteration	glycopeptide antibiotic	antibiotic target alteration
QH1.bin.49_46_39	QH1.bin.49	ARO:3003948	efrA	fluoroquinolone antibiotic;macrolide antibiotic;rifamycin antibiotic	antibiotic efflux	multi-type-drug	antibiotic efflux
QH1.bin.49_148_7	QH1.bin.49	ARO:3003970	Ddl	glycopeptide antibiotic	antibiotic target alteration	glycopeptide antibiotic	antibiotic target alteration
QH1.bin.49_150_52	QH1.bin.49	ARO:3003438	Efac_EFTu_GE2A	elfamycin antibiotic	antibiotic target alteration	elfamycin antibiotic	antibiotic target alteration
QH1.bin.49_167_9	QH1.bin.49	ARO:3003078	Efac_liaR_DAP	peptide antibiotic	antibiotic efflux;antibiotic target alteration	peptide antibiotic	multi-type-mechanism
QH1.bin.53_32_3	QH1.bin.53	ARO:3003438	Efac_EFTu_GE2A	elfamycin antibiotic	antibiotic target alteration	elfamycin antibiotic	antibiotic target alteration
QH1.bin.63_76_33	QH1.bin.63	ARO:3003438	Efac_EFTu_GE2A	elfamycin antibiotic	antibiotic target alteration	elfamycin antibiotic	antibiotic target alteration
QH1.bin.69_124_4	QH1.bin.69	ARO:3003359	Scin_EFTu_ELF	elfamycin antibiotic	antibiotic target alteration	elfamycin antibiotic	antibiotic target alteration
QH1.bin.81_55_43	QH1.bin.81	ARO:3003438	Efac_EFTu_GE2A	elfamycin antibiotic	antibiotic target alteration	elfamycin antibiotic	antibiotic target alteration
QH1.bin.81_55_49	QH1.bin.81	ARO:3007073	Bsub_rpoB_RIF	peptide antibiotic;rifamycin antibiotic	antibiotic target alteration;antibiotic target replacement	multi-type-drug	multi-type-mechanism
QH20.bin.10_41_3	QH20.bin.10	ARO:3003285	Saur_rpoB_RIF	peptide antibiotic;rifamycin antibiotic	antibiotic target alteration;antibiotic target replacement	multi-type-drug	multi-type-mechanism
QH20.bin.10_56_39	QH20.bin.10	ARO:3003792	Efae_liaR_DAP	peptide antibiotic	antibiotic efflux;antibiotic target alteration	peptide antibiotic	multi-type-mechanism
QH20.bin.10_169_1	QH20.bin.10	ARO:3003438	Efac_EFTu_GE2A	elfamycin antibiotic	antibiotic target alteration	elfamycin antibiotic	antibiotic target alteration
QH20.bin.30_175_1	QH20.bin.30	ARO:3003359	Scin_EFTu_ELF	elfamycin antibiotic	antibiotic target alteration	elfamycin antibiotic	antibiotic target alteration
QH20.bin.30_175_4	QH20.bin.30	ARO:3003395	Mtub_rpsL_STR	aminoglycoside antibiotic	antibiotic target alteration	aminoglycoside antibiotic	antibiotic target alteration
QH20.bin.30_344_4	QH20.bin.30	ARO:3003361	Pros_EFTu_GE2A	elfamycin antibiotic	antibiotic target alteration	elfamycin antibiotic	antibiotic target alteration
QH20.bin.6_57_1	QH20.bin.6	ARO:3004721	Mtub_rpsA_PZA	pyrazine antibiotic	antibiotic target alteration	pyrazine antibiotic	antibiotic target alteration
QH20.bin.6_109_3	QH20.bin.6	ARO:3003395	Mtub_rpsL_STR	aminoglycoside antibiotic	antibiotic target alteration	aminoglycoside antibiotic	antibiotic target alteration
QH20.bin.6_193_1	QH20.bin.6	ARO:3003361	Pros_EFTu_GE2A	elfamycin antibiotic	antibiotic target alteration	elfamycin antibiotic	antibiotic target alteration
QH21.bin.1_5_1	QH21.bin.1	ARO:3003357	Cdif_EFTu_ELF	elfamycin antibiotic	antibiotic target alteration	elfamycin antibiotic	antibiotic target alteration
QH21.bin.1_19_1	QH21.bin.1	ARO:3003357	Cdif_EFTu_ELF	elfamycin antibiotic	antibiotic target alteration	elfamycin antibiotic	antibiotic target alteration
QH21.bin.39_28_118	QH21.bin.39	ARO:3003357	Cdif_EFTu_ELF	elfamycin antibiotic	antibiotic target alteration	elfamycin antibiotic	antibiotic target alteration
QH21.bin.47_1_24	QH21.bin.47	ARO:3003368	Ecol_EFTu_KIR	elfamycin antibiotic	antibiotic target alteration	elfamycin antibiotic	antibiotic target alteration
QH21.bin.47_9_88	QH21.bin.47	ARO:3000781	adeJ	carbapenem;cephalosporin;diaminopyrimidine antibiotic;fluoroquinolone antibiotic;lincosamide antibiotic;macrolide antibiotic;penem;phenicol antibiotic;rifamycin antibiotic;tetracycline antibiotic	antibiotic efflux	multi-type-drug	antibiotic efflux
QH21.bin.47_10_16	QH21.bin.47	ARO:3003818	Abau_parC_FLO	fluoroquinolone antibiotic	antibiotic target alteration	fluoroquinolone antibiotic	antibiotic target alteration
QH21.bin.47_12_71	QH21.bin.47	ARO:3003368	Ecol_EFTu_KIR	elfamycin antibiotic	antibiotic target alteration	elfamycin antibiotic	antibiotic target alteration
QH21.bin.47_17_19	QH21.bin.47	ARO:3003368	Ecol_EFTu_KIR	elfamycin antibiotic	antibiotic target alteration	elfamycin antibiotic	antibiotic target alteration
QH21.bin.47_19_72	QH21.bin.47	ARO:3003573	LpxA	peptide antibiotic	antibiotic target alteration	peptide antibiotic	antibiotic target alteration
QH21.bin.47_26_6	QH21.bin.47	ARO:3003574	LpxC	peptide antibiotic	antibiotic target alteration	peptide antibiotic	antibiotic target alteration
QH21.bin.47_27_1	QH21.bin.47	ARO:3003368	Ecol_EFTu_KIR	elfamycin antibiotic	antibiotic target alteration	elfamycin antibiotic	antibiotic target alteration
QH21.bin.47_28_107	QH21.bin.47	ARO:3003817	Abau_gyrA_FLO	fluoroquinolone antibiotic;nybomycin-like antibiotic	antibiotic target alteration	multi-type-drug	antibiotic target alteration
QH21.bin.57_49_35	QH21.bin.57	ARO:3003395	Mtub_rpsL_STR	aminoglycoside antibiotic	antibiotic target alteration	aminoglycoside antibiotic	antibiotic target alteration
QH22.bin.112_3_77	QH22.bin.112	ARO:3003311	Spne_parC_FLO	fluoroquinolone antibiotic	antibiotic target alteration	fluoroquinolone antibiotic	antibiotic target alteration
QH22.bin.128_173_1	QH22.bin.128	ARO:3003931	Cgin_gyrA_FLO	fluoroquinolone antibiotic;nybomycin-like antibiotic	antibiotic target alteration	multi-type-drug	antibiotic target alteration
QH22.bin.139_15_1	QH22.bin.139	ARO:3003368	Ecol_EFTu_KIR	elfamycin antibiotic	antibiotic target alteration	elfamycin antibiotic	antibiotic target alteration
QH22.bin.140_76_3	QH22.bin.140	ARO:3003438	Efac_EFTu_GE2A	elfamycin antibiotic	antibiotic target alteration	elfamycin antibiotic	antibiotic target alteration
QH22.bin.21_5_1	QH22.bin.21	ARO:3003357	Cdif_EFTu_ELF	elfamycin antibiotic	antibiotic target alteration	elfamycin antibiotic	antibiotic target alteration
QH22.bin.58_114_4	QH22.bin.58	ARO:3003395	Mtub_rpsL_STR	aminoglycoside antibiotic	antibiotic target alteration	aminoglycoside antibiotic	antibiotic target alteration
QH22.bin.66_19_1	QH22.bin.66	ARO:3003995	Cdif_gyrA_FLO	fluoroquinolone antibiotic;nybomycin-like antibiotic	antibiotic target alteration	multi-type-drug	antibiotic target alteration
QH22.bin.66_282_7	QH22.bin.66	ARO:3003359	Scin_EFTu_ELF	elfamycin antibiotic	antibiotic target alteration	elfamycin antibiotic	antibiotic target alteration
QH23.bin.121_16_17	QH23.bin.121	ARO:3003357	Cdif_EFTu_ELF	elfamycin antibiotic	antibiotic target alteration	elfamycin antibiotic	antibiotic target alteration
QH23.bin.121_51_1	QH23.bin.121	ARO:3003357	Cdif_EFTu_ELF	elfamycin antibiotic	antibiotic target alteration	elfamycin antibiotic	antibiotic target alteration
QH23.bin.123_235_1	QH23.bin.123	ARO:3003995	Cdif_gyrA_FLO	fluoroquinolone antibiotic;nybomycin-like antibiotic	antibiotic target alteration	multi-type-drug	antibiotic target alteration
QH23.bin.127_21_75	QH23.bin.127	ARO:3003438	Efac_EFTu_GE2A	elfamycin antibiotic	antibiotic target alteration	elfamycin antibiotic	antibiotic target alteration
QH23.bin.127_58_24	QH23.bin.127	ARO:3000498	ErmF	lincosamide antibiotic;macrolide antibiotic;streptogramin A antibiotic;streptogramin B antibiotic;streptogramin antibiotic	antibiotic target alteration	multi-type-drug	antibiotic target alteration
QH23.bin.151_78_104	QH23.bin.151	ARO:3003357	Cdif_EFTu_ELF	elfamycin antibiotic	antibiotic target alteration	elfamycin antibiotic	antibiotic target alteration
QH23.bin.17_14_25	QH23.bin.17	ARO:3002926	vanR_in_vanG_cl	glycopeptide antibiotic	antibiotic target alteration	glycopeptide antibiotic	antibiotic target alteration
QH23.bin.31_131_12	QH23.bin.31	ARO:3003395	Mtub_rpsL_STR	aminoglycoside antibiotic	antibiotic target alteration	aminoglycoside antibiotic	antibiotic target alteration
QH23.bin.51_58_85	QH23.bin.51	ARO:3003368	Ecol_EFTu_KIR	elfamycin antibiotic	antibiotic target alteration	elfamycin antibiotic	antibiotic target alteration
QH23.bin.63_29_166	QH23.bin.63	ARO:3000498	ErmF	lincosamide antibiotic;macrolide antibiotic;streptogramin A antibiotic;streptogramin B antibiotic;streptogramin antibiotic	antibiotic target alteration	multi-type-drug	antibiotic target alteration
QH23.bin.63_36_1	QH23.bin.63	ARO:3000205	tet(X)	glycylcycline;tetracycline antibiotic	antibiotic inactivation	multi-type-drug	antibiotic inactivation
QH23.bin.8_1_418	QH23.bin.8	ARO:3002836	lnuB	lincosamide antibiotic	antibiotic inactivation	lincosamide antibiotic	antibiotic inactivation
QH23.bin.8_1_419	QH23.bin.8	ARO:3003206	lsaE	lincosamide antibiotic;pleuromutilin antibiotic;streptogramin antibiotic	antibiotic target protection	multi-type-drug	antibiotic target protection
QH23.bin.8_1_829	QH23.bin.8	ARO:3003438	Efac_EFTu_GE2A	elfamycin antibiotic	antibiotic target alteration	elfamycin antibiotic	antibiotic target alteration
QH23.bin.8_11_1	QH23.bin.8	ARO:3003438	Efac_EFTu_GE2A	elfamycin antibiotic	antibiotic target alteration	elfamycin antibiotic	antibiotic target alteration
QH23.bin.95_22_3	QH23.bin.95	ARO:3002926	vanR_in_vanG_cl	glycopeptide antibiotic	antibiotic target alteration	glycopeptide antibiotic	antibiotic target alteration
QH24.bin.10_5_43	QH24.bin.10	ARO:3003438	Efac_EFTu_GE2A	elfamycin antibiotic	antibiotic target alteration	elfamycin antibiotic	antibiotic target alteration
QH24.bin.20_129_43	QH24.bin.20	ARO:3003438	Efac_EFTu_GE2A	elfamycin antibiotic	antibiotic target alteration	elfamycin antibiotic	antibiotic target alteration
QH24.bin.23_44_6	QH24.bin.23	ARO:3003357	Cdif_EFTu_ELF	elfamycin antibiotic	antibiotic target alteration	elfamycin antibiotic	antibiotic target alteration
QH24.bin.23_116_5	QH24.bin.23	ARO:3003357	Cdif_EFTu_ELF	elfamycin antibiotic	antibiotic target alteration	elfamycin antibiotic	antibiotic target alteration
QH24.bin.33_63_1	QH24.bin.33	ARO:3003438	Efac_EFTu_GE2A	elfamycin antibiotic	antibiotic target alteration	elfamycin antibiotic	antibiotic target alteration
QH24.bin.33_63_7	QH24.bin.33	ARO:3007073	Bsub_rpoB_RIF	peptide antibiotic;rifamycin antibiotic	antibiotic target alteration;antibiotic target replacement	multi-type-drug	multi-type-mechanism
QH24.bin.41_21_1	QH24.bin.41	ARO:3003438	Efac_EFTu_GE2A	elfamycin antibiotic	antibiotic target alteration	elfamycin antibiotic	antibiotic target alteration
QH24.bin.41_179_14	QH24.bin.41	ARO:3003438	Efac_EFTu_GE2A	elfamycin antibiotic	antibiotic target alteration	elfamycin antibiotic	antibiotic target alteration
QH24.bin.62_1_51	QH24.bin.62	ARO:3003395	Mtub_rpsL_STR	aminoglycoside antibiotic	antibiotic target alteration	aminoglycoside antibiotic	antibiotic target alteration
QH24.bin.62_14_1	QH24.bin.62	ARO:3003361	Pros_EFTu_GE2A	elfamycin antibiotic	antibiotic target alteration	elfamycin antibiotic	antibiotic target alteration
QH2.bin.5_1_29	QH2.bin.5	ARO:3003922	oqxA	diaminopyrimidine antibiotic;fluoroquinolone antibiotic;glycylcycline;nitrofuran antibiotic;tetracycline antibiotic	antibiotic efflux	multi-type-drug	antibiotic efflux
QH2.bin.5_1_30	QH2.bin.5	ARO:3003923	oqxB	diaminopyrimidine antibiotic;fluoroquinolone antibiotic;glycylcycline;nitrofuran antibiotic;tetracycline antibiotic	antibiotic efflux	multi-type-drug	antibiotic efflux
QH2.bin.5_1_444	QH2.bin.5	ARO:3003378	Ecol_MarR_MULT	cephalosporin;disinfecting agents and antiseptics;fluoroquinolone antibiotic;glycylcycline;penam;phenicol antibiotic;rifamycin antibiotic;tetracycline antibiotic	antibiotic efflux;antibiotic target alteration	multi-type-drug	multi-type-mechanism
QH2.bin.5_1_445	QH2.bin.5	ARO:3000263	marA	carbapenem;cephalosporin;cephamycin;disinfecting agents and antiseptics;fluoroquinolone antibiotic;glycylcycline;monobactam;penam;penem;phenicol antibiotic;rifamycin antibiotic;tetracycline antibiotic	antibiotic efflux;reduced permeability to antibiotic	multi-type-drug	multi-type-mechanism
QH2.bin.5_1_581	QH2.bin.5	ARO:3004583	Kpne_KpnF	aminoglycoside antibiotic;cephalosporin;disinfecting agents and antiseptics;macrolide antibiotic;peptide antibiotic;rifamycin antibiotic;tetracycline antibiotic	antibiotic efflux	multi-type-drug	antibiotic efflux
QH2.bin.5_1_582	QH2.bin.5	ARO:3004580	Kpne_KpnE	aminoglycoside antibiotic;cephalosporin;disinfecting agents and antiseptics;macrolide antibiotic;peptide antibiotic;rifamycin antibiotic;tetracycline antibiotic	antibiotic efflux	multi-type-drug	antibiotic efflux
QH2.bin.5_2_64	QH2.bin.5	ARO:3003751	Ecol_nfsA_NIT	nitrofuran antibiotic	antibiotic target alteration	nitrofuran antibiotic	antibiotic target alteration
QH2.bin.5_2_72	QH2.bin.5	ARO:3001328	Ecol_mdfA	disinfecting agents and antiseptics;tetracycline antibiotic	antibiotic efflux	multi-type-drug	antibiotic efflux
QH2.bin.5_3_4	QH2.bin.5	ARO:3003950	msbA	nitroimidazole antibiotic	antibiotic efflux	nitroimidazole antibiotic	antibiotic efflux
QH2.bin.5_3_37	QH2.bin.5	ARO:3005044	OmpA	peptide antibiotic	reduced permeability to antibiotic	peptide antibiotic	reduced permeability to antibiotic
QH2.bin.5_3_197	QH2.bin.5	ARO:3001329	mdtG	phosphonic acid antibiotic	antibiotic efflux	phosphonic acid antibiotic	antibiotic efflux
QH2.bin.5_3_207	QH2.bin.5	ARO:3001216	mdtH	fluoroquinolone antibiotic	antibiotic efflux	fluoroquinolone antibiotic	antibiotic efflux
QH2.bin.5_3_223	QH2.bin.5	ARO:3004049	Ecol_fabG_TRC	disinfecting agents and antiseptics	antibiotic target alteration	disinfecting agents and antiseptics	antibiotic target alteration
QH2.bin.5_4_98	QH2.bin.5	ARO:3004045	Ecol_fabI_MULT	disinfecting agents and antiseptics;isoniazid-like antibiotic	antibiotic target alteration	multi-type-drug	antibiotic target alteration
QH2.bin.5_6_73	QH2.bin.5	ARO:3003577	ugd	peptide antibiotic	antibiotic target alteration	peptide antibiotic	antibiotic target alteration
QH2.bin.5_8_23	QH2.bin.5	ARO:3000676	H-NS	cephalosporin;cephamycin;fluoroquinolone antibiotic;macrolide antibiotic;penam;tetracycline antibiotic	antibiotic efflux	multi-type-drug	antibiotic efflux
QH2.bin.5_8_305	QH2.bin.5	ARO:3001327	MdtK	fluoroquinolone antibiotic	antibiotic efflux	fluoroquinolone antibiotic	antibiotic efflux
QH2.bin.5_9_23	QH2.bin.5	ARO:3005059	LptD	aminocoumarin antibiotic;peptide antibiotic;rifamycin antibiotic	antibiotic efflux	multi-type-drug	antibiotic efflux
QH2.bin.5_9_60	QH2.bin.5	ARO:3007421	Kpne_PBP3_BLA	carbapenem;cephalosporin;cephamycin;monobactam;penam	antibiotic target alteration	multi-type-drug	antibiotic target alteration
QH2.bin.5_11_1	QH2.bin.5	ARO:3005069	rsmA	diaminopyrimidine antibiotic;fluoroquinolone antibiotic;phenicol antibiotic	antibiotic efflux	multi-type-drug	antibiotic efflux
QH2.bin.5_12_36	QH2.bin.5	ARO:3007203	Kpne_PhoQ_CST	macrolide antibiotic;peptide antibiotic	antibiotic efflux;antibiotic target alteration;resistance by absence	multi-type-drug	multi-type-mechanism
QH2.bin.5_12_37	QH2.bin.5	ARO:3003585	Kleb_PhoP_CST	macrolide antibiotic;peptide antibiotic	antibiotic efflux;antibiotic target alteration;resistance by absence	multi-type-drug	multi-type-mechanism
QH2.bin.5_12_119	QH2.bin.5	ARO:3004127	Ecol_mipA	aminoglycoside antibiotic;fluoroquinolone antibiotic	reduced permeability to antibiotic;resistance by absence	multi-type-drug	multi-type-mechanism
QH2.bin.5_13_21	QH2.bin.5	ARO:3000792	mdtA	aminocoumarin antibiotic	antibiotic efflux	aminocoumarin antibiotic	antibiotic efflux
QH2.bin.5_13_22	QH2.bin.5	ARO:3000793	mdtB	aminocoumarin antibiotic	antibiotic efflux	aminocoumarin antibiotic	antibiotic efflux
QH2.bin.5_13_23	QH2.bin.5	ARO:3000794	mdtC	aminocoumarin antibiotic	antibiotic efflux	aminocoumarin antibiotic	antibiotic efflux
QH2.bin.5_13_26	QH2.bin.5	ARO:3000828	baeR	aminocoumarin antibiotic;aminoglycoside antibiotic	antibiotic efflux	multi-type-drug	antibiotic efflux
QH2.bin.5_13_146	QH2.bin.5	ARO:3003952	YojI	peptide antibiotic	antibiotic efflux	peptide antibiotic	antibiotic efflux
QH2.bin.5_13_150	QH2.bin.5	ARO:3003968	Kpne_OmpK36	carbapenem;cephalosporin;cephamycin;monobactam;penam;penem	reduced permeability to antibiotic;resistance by absence	multi-type-drug	multi-type-mechanism
QH2.bin.5_13_154	QH2.bin.5	ARO:3003926	Sent_gyrA_FLO	fluoroquinolone antibiotic;nybomycin-like antibiotic	antibiotic target alteration	multi-type-drug	antibiotic target alteration
QH2.bin.5_13_160	QH2.bin.5	ARO:3003889	Ecol_GlpT_FOF	phosphonic acid antibiotic	antibiotic target alteration	phosphonic acid antibiotic	antibiotic target alteration
QH2.bin.5_15_259	QH2.bin.5	ARO:3000216	acrB	cephalosporin;disinfecting agents and antiseptics;fluoroquinolone antibiotic;glycylcycline;penam;phenicol antibiotic;rifamycin antibiotic;tetracycline antibiotic	antibiotic efflux	multi-type-drug	antibiotic efflux
QH2.bin.5_15_260	QH2.bin.5	ARO:3004041	Kpne_acrA	cephalosporin;disinfecting agents and antiseptics;fluoroquinolone antibiotic;glycylcycline;penam;phenicol antibiotic;rifamycin antibiotic;tetracycline antibiotic	antibiotic efflux	multi-type-drug	antibiotic efflux
QH2.bin.5_15_261	QH2.bin.5	ARO:3003374	Kaer_acrR_MULT	cephalosporin;disinfecting agents and antiseptics;fluoroquinolone antibiotic;glycylcycline;penam;phenicol antibiotic;rifamycin antibiotic;tetracycline antibiotic	antibiotic efflux;antibiotic target alteration	multi-type-drug	multi-type-mechanism
QH2.bin.5_15_345	QH2.bin.5	ARO:3002416	OXY-6-4	cephalosporin;monobactam;penam	antibiotic inactivation	multi-type-drug	antibiotic inactivation
QH2.bin.5_15_395	QH2.bin.5	ARO:3003380	Kpne_ramR	cephalosporin;disinfecting agents and antiseptics;fluoroquinolone antibiotic;glycylcycline;penam;phenicol antibiotic;rifamycin antibiotic;tetracycline antibiotic	antibiotic efflux;antibiotic target alteration	multi-type-drug	multi-type-mechanism
QH2.bin.5_15_397	QH2.bin.5	ARO:3000823	ramA	carbapenem;cephalosporin;cephamycin;disinfecting agents and antiseptics;fluoroquinolone antibiotic;glycylcycline;monobactam;penam;penem;phenicol antibiotic;rifamycin antibiotic;tetracycline antibiotic	antibiotic efflux;reduced permeability to antibiotic	multi-type-drug	multi-type-mechanism
QH2.bin.5_15_547	QH2.bin.5	ARO:3003841	kdpE	aminoglycoside antibiotic	antibiotic efflux	aminoglycoside antibiotic	antibiotic efflux
QH2.bin.76_5_108	QH2.bin.76	ARO:3004146	cfrC	lincosamide antibiotic;oxazolidinone antibiotic;phenicol antibiotic;streptogramin antibiotic	antibiotic target alteration	multi-type-drug	antibiotic target alteration
QH2.bin.76_6_21	QH2.bin.76	ARO:3003438	Efac_EFTu_GE2A	elfamycin antibiotic	antibiotic target alteration	elfamycin antibiotic	antibiotic target alteration
QH2.bin.81_105_16	QH2.bin.81	ARO:3003438	Efac_EFTu_GE2A	elfamycin antibiotic	antibiotic target alteration	elfamycin antibiotic	antibiotic target alteration
QH3.bin.25_9_113	QH3.bin.25	ARO:3003438	Efac_EFTu_GE2A	elfamycin antibiotic	antibiotic target alteration	elfamycin antibiotic	antibiotic target alteration
QH3.bin.25_12_24	QH3.bin.25	ARO:3003970	Ddl	glycopeptide antibiotic	antibiotic target alteration	glycopeptide antibiotic	antibiotic target alteration
QH3.bin.25_13_26	QH3.bin.25	ARO:3003078	Efac_liaR_DAP	peptide antibiotic	antibiotic efflux;antibiotic target alteration	peptide antibiotic	multi-type-mechanism
QH3.bin.25_13_27	QH3.bin.25	ARO:3003079	Efac_liaS_DAP	peptide antibiotic	antibiotic efflux;antibiotic target alteration	peptide antibiotic	multi-type-mechanism
QH3.bin.25_13_28	QH3.bin.25	ARO:3003790	Efac_liaF_DAP	peptide antibiotic	antibiotic efflux;antibiotic target alteration	peptide antibiotic	multi-type-mechanism
QH3.bin.25_19_30	QH3.bin.25	ARO:3003092	Efac_cls_DAP	peptide antibiotic	antibiotic target alteration	peptide antibiotic	antibiotic target alteration
QH3.bin.25_19_44	QH3.bin.25	ARO:3003438	Efac_EFTu_GE2A	elfamycin antibiotic	antibiotic target alteration	elfamycin antibiotic	antibiotic target alteration
QH3.bin.25_22_30	QH3.bin.25	ARO:3002589	AAC(6')-Iid	aminoglycoside antibiotic	antibiotic inactivation	aminoglycoside antibiotic	antibiotic inactivation
QH3.bin.25_27_2	QH3.bin.25	ARO:3003948	efrA	fluoroquinolone antibiotic;macrolide antibiotic;rifamycin antibiotic	antibiotic efflux	multi-type-drug	antibiotic efflux
QH3.bin.57_89_6	QH3.bin.57	ARO:3003995	Cdif_gyrA_FLO	fluoroquinolone antibiotic;nybomycin-like antibiotic	antibiotic target alteration	multi-type-drug	antibiotic target alteration
QH3.bin.57_134_1	QH3.bin.57	ARO:3003357	Cdif_EFTu_ELF	elfamycin antibiotic	antibiotic target alteration	elfamycin antibiotic	antibiotic target alteration
QH3.bin.72_26_7	QH3.bin.72	ARO:3004574	Abau_AbaQ	fluoroquinolone antibiotic	antibiotic efflux	fluoroquinolone antibiotic	antibiotic efflux
QH3.bin.72_76_1	QH3.bin.72	ARO:3003818	Abau_parC_FLO	fluoroquinolone antibiotic	antibiotic target alteration	fluoroquinolone antibiotic	antibiotic target alteration
QH3.bin.72_139_1	QH3.bin.72	ARO:3003368	Ecol_EFTu_KIR	elfamycin antibiotic	antibiotic target alteration	elfamycin antibiotic	antibiotic target alteration
QH4.bin.156_7_1	QH4.bin.156	ARO:3003359	Scin_EFTu_ELF	elfamycin antibiotic	antibiotic target alteration	elfamycin antibiotic	antibiotic target alteration
QH4.bin.156_12_1	QH4.bin.156	ARO:3003359	Scin_EFTu_ELF	elfamycin antibiotic	antibiotic target alteration	elfamycin antibiotic	antibiotic target alteration
QH4.bin.63_25_1	QH4.bin.63	ARO:3003438	Efac_EFTu_GE2A	elfamycin antibiotic	antibiotic target alteration	elfamycin antibiotic	antibiotic target alteration
QH4.bin.63_26_1	QH4.bin.63	ARO:3000567	tet(40)	tetracycline antibiotic	antibiotic efflux	tetracycline antibiotic	antibiotic efflux
QH4.bin.63_99_1	QH4.bin.63	ARO:3004681	Cdif_rpoC_VAN	glycopeptide antibiotic	antibiotic target alteration	glycopeptide antibiotic	antibiotic target alteration
QH5.bin.109_457_1	QH5.bin.109	ARO:3007073	Bsub_rpoB_RIF	peptide antibiotic;rifamycin antibiotic	antibiotic target alteration;antibiotic target replacement	multi-type-drug	multi-type-mechanism
QH5.bin.28_10_58	QH5.bin.28	ARO:3003368	Ecol_EFTu_KIR	elfamycin antibiotic	antibiotic target alteration	elfamycin antibiotic	antibiotic target alteration
QH5.bin.28_16_154	QH5.bin.28	ARO:3003368	Ecol_EFTu_KIR	elfamycin antibiotic	antibiotic target alteration	elfamycin antibiotic	antibiotic target alteration
QH5.bin.42_6_47	QH5.bin.42	ARO:3006912	CfiA2	carbapenem	antibiotic inactivation	carbapenem	antibiotic inactivation
QH5.bin.57_4_49	QH5.bin.57	ARO:3003323	Saur_pgsA_DAP	peptide antibiotic	antibiotic target alteration	peptide antibiotic	antibiotic target alteration
QH5.bin.57_4_123	QH5.bin.57	ARO:3003315	Saur_parE_FLO	fluoroquinolone antibiotic	antibiotic target alteration	fluoroquinolone antibiotic	antibiotic target alteration
QH5.bin.57_7_50	QH5.bin.57	ARO:3003729	Saur_ileS_MUP	mupirocin-like antibiotic	antibiotic target alteration	mupirocin-like antibiotic	antibiotic target alteration
QH5.bin.57_13_69	QH5.bin.57	ARO:3000838	arlR	disinfecting agents and antiseptics;fluoroquinolone antibiotic	antibiotic efflux	multi-type-drug	antibiotic efflux
QH5.bin.57_20_6	QH5.bin.57	ARO:3003285	Saur_rpoB_RIF	peptide antibiotic;rifamycin antibiotic	antibiotic target alteration;antibiotic target replacement	multi-type-drug	multi-type-mechanism
QH5.bin.57_20_7	QH5.bin.57	ARO:3003291	Saur_rpoC_DAP	peptide antibiotic	antibiotic target alteration	peptide antibiotic	antibiotic target alteration
QH5.bin.57_20_11	QH5.bin.57	ARO:3003735	Saur_fusA_FA	fusidane antibiotic	antibiotic target alteration	fusidane antibiotic	antibiotic target alteration
QH5.bin.57_20_12	QH5.bin.57	ARO:3003438	Efac_EFTu_GE2A	elfamycin antibiotic	antibiotic target alteration	elfamycin antibiotic	antibiotic target alteration
QH5.bin.57_26_177	QH5.bin.57	ARO:3000815	mgrA	cephalosporin;disinfecting agents and antiseptics;fluoroquinolone antibiotic;penam;peptide antibiotic;tetracycline antibiotic	antibiotic efflux	multi-type-drug	antibiotic efflux
QH5.bin.57_28_7	QH5.bin.57	ARO:3003794	Saur_walK_DAP	peptide antibiotic	antibiotic target alteration	peptide antibiotic	antibiotic target alteration
QH5.bin.57_28_23	QH5.bin.57	ARO:3003296	Saur_gyrA_FLO	fluoroquinolone antibiotic;nybomycin-like antibiotic	antibiotic target alteration	multi-type-drug	antibiotic target alteration
QH5.bin.57_28_24	QH5.bin.57	ARO:3003301	Saur_gyrB_AMU	aminocoumarin antibiotic	antibiotic target alteration	aminocoumarin antibiotic	antibiotic target alteration
QH5.bin.57_36_66	QH5.bin.57	ARO:3003776	Saur_murA_FOF	phosphonic acid antibiotic	antibiotic target alteration	phosphonic acid antibiotic	antibiotic target alteration
QH5.bin.5_74_60	QH5.bin.5	ARO:3003357	Cdif_EFTu_ELF	elfamycin antibiotic	antibiotic target alteration	elfamycin antibiotic	antibiotic target alteration
QH5.bin.5_75_11	QH5.bin.5	ARO:3003357	Cdif_EFTu_ELF	elfamycin antibiotic	antibiotic target alteration	elfamycin antibiotic	antibiotic target alteration
QH5.bin.62_112_16	QH5.bin.62	ARO:3003395	Mtub_rpsL_STR	aminoglycoside antibiotic	antibiotic target alteration	aminoglycoside antibiotic	antibiotic target alteration
QH6.bin.1_6_1	QH6.bin.1	ARO:3000194	tet(W)	tetracycline antibiotic	antibiotic target protection	tetracycline antibiotic	antibiotic target protection
QH6.bin.1_15_17	QH6.bin.1	ARO:3003357	Cdif_EFTu_ELF	elfamycin antibiotic	antibiotic target alteration	elfamycin antibiotic	antibiotic target alteration
QH6.bin.1_18_96	QH6.bin.1	ARO:3003357	Cdif_EFTu_ELF	elfamycin antibiotic	antibiotic target alteration	elfamycin antibiotic	antibiotic target alteration
QH6.bin.42_116_2	QH6.bin.42	ARO:3003357	Cdif_EFTu_ELF	elfamycin antibiotic	antibiotic target alteration	elfamycin antibiotic	antibiotic target alteration
QH6.bin.44_127_6	QH6.bin.44	ARO:3003735	Saur_fusA_FA	fusidane antibiotic	antibiotic target alteration	fusidane antibiotic	antibiotic target alteration
QH6.bin.50_36_1	QH6.bin.50	ARO:3003368	Ecol_EFTu_KIR	elfamycin antibiotic	antibiotic target alteration	elfamycin antibiotic	antibiotic target alteration
QH6.bin.90_21_15	QH6.bin.90	ARO:3003438	Efac_EFTu_GE2A	elfamycin antibiotic	antibiotic target alteration	elfamycin antibiotic	antibiotic target alteration
QH6.bin.90_23_1	QH6.bin.90	ARO:3003438	Efac_EFTu_GE2A	elfamycin antibiotic	antibiotic target alteration	elfamycin antibiotic	antibiotic target alteration
QH7.bin.10_8_80	QH7.bin.10	ARO:3003438	Efac_EFTu_GE2A	elfamycin antibiotic	antibiotic target alteration	elfamycin antibiotic	antibiotic target alteration
QH7.bin.146_121_13	QH7.bin.146	ARO:3003357	Cdif_EFTu_ELF	elfamycin antibiotic	antibiotic target alteration	elfamycin antibiotic	antibiotic target alteration
QH7.bin.154_4_116	QH7.bin.154	ARO:3002837	lnuC	lincosamide antibiotic	antibiotic inactivation	lincosamide antibiotic	antibiotic inactivation
QH7.bin.19_34_22	QH7.bin.19	ARO:3003438	Efac_EFTu_GE2A	elfamycin antibiotic	antibiotic target alteration	elfamycin antibiotic	antibiotic target alteration
QH7.bin.38_45_6	QH7.bin.38	ARO:3003438	Efac_EFTu_GE2A	elfamycin antibiotic	antibiotic target alteration	elfamycin antibiotic	antibiotic target alteration
QH7.bin.81_69_1	QH7.bin.81	ARO:3003438	Efac_EFTu_GE2A	elfamycin antibiotic	antibiotic target alteration	elfamycin antibiotic	antibiotic target alteration
QH7.bin.84_28_14	QH7.bin.84	ARO:3003357	Cdif_EFTu_ELF	elfamycin antibiotic	antibiotic target alteration	elfamycin antibiotic	antibiotic target alteration
QH8.bin.58_19_1	QH8.bin.58	ARO:3003368	Ecol_EFTu_KIR	elfamycin antibiotic	antibiotic target alteration	elfamycin antibiotic	antibiotic target alteration
QH8.bin.68_28_1	QH8.bin.68	ARO:3003359	Scin_EFTu_ELF	elfamycin antibiotic	antibiotic target alteration	elfamycin antibiotic	antibiotic target alteration
QH8.bin.89_20_48	QH8.bin.89	ARO:3003361	Pros_EFTu_GE2A	elfamycin antibiotic	antibiotic target alteration	elfamycin antibiotic	antibiotic target alteration
QH8.bin.89_21_1	QH8.bin.89	ARO:3003361	Pros_EFTu_GE2A	elfamycin antibiotic	antibiotic target alteration	elfamycin antibiotic	antibiotic target alteration
QH9.bin.123_43_1	QH9.bin.123	ARO:3004563	Cdif_rpoB_RIF	peptide antibiotic;rifamycin antibiotic	antibiotic target alteration;antibiotic target replacement	multi-type-drug	multi-type-mechanism
QH9.bin.123_43_7	QH9.bin.123	ARO:3003368	Ecol_EFTu_KIR	elfamycin antibiotic	antibiotic target alteration	elfamycin antibiotic	antibiotic target alteration
QH9.bin.124_41_24	QH9.bin.124	ARO:3002635	APH(2'')-IIa	aminoglycoside antibiotic	antibiotic inactivation	aminoglycoside antibiotic	antibiotic inactivation
QH9.bin.129_9_6	QH9.bin.129	ARO:3003438	Efac_EFTu_GE2A	elfamycin antibiotic	antibiotic target alteration	elfamycin antibiotic	antibiotic target alteration
QH9.bin.132_43_1	QH9.bin.132	ARO:3003368	Ecol_EFTu_KIR	elfamycin antibiotic	antibiotic target alteration	elfamycin antibiotic	antibiotic target alteration
QH9.bin.134_3_6	QH9.bin.134	ARO:3004681	Cdif_rpoC_VAN	glycopeptide antibiotic	antibiotic target alteration	glycopeptide antibiotic	antibiotic target alteration
QH9.bin.158_33_1	QH9.bin.158	ARO:3003368	Ecol_EFTu_KIR	elfamycin antibiotic	antibiotic target alteration	elfamycin antibiotic	antibiotic target alteration
QH9.bin.182_30_113	QH9.bin.182	ARO:3003357	Cdif_EFTu_ELF	elfamycin antibiotic	antibiotic target alteration	elfamycin antibiotic	antibiotic target alteration
QH9.bin.189_16_59	QH9.bin.189	ARO:3003357	Cdif_EFTu_ELF	elfamycin antibiotic	antibiotic target alteration	elfamycin antibiotic	antibiotic target alteration
QH9.bin.54_109_1	QH9.bin.54	ARO:3003368	Ecol_EFTu_KIR	elfamycin antibiotic	antibiotic target alteration	elfamycin antibiotic	antibiotic target alteration
QH9.bin.54_121_1	QH9.bin.54	ARO:3003368	Ecol_EFTu_KIR	elfamycin antibiotic	antibiotic target alteration	elfamycin antibiotic	antibiotic target alteration
QH9.bin.54_170_23	QH9.bin.54	ARO:3003368	Ecol_EFTu_KIR	elfamycin antibiotic	antibiotic target alteration	elfamycin antibiotic	antibiotic target alteration
QH9.bin.67_21_1	QH9.bin.67	ARO:3003438	Efac_EFTu_GE2A	elfamycin antibiotic	antibiotic target alteration	elfamycin antibiotic	antibiotic target alteration
QH9.bin.67_83_6	QH9.bin.67	ARO:3003438	Efac_EFTu_GE2A	elfamycin antibiotic	antibiotic target alteration	elfamycin antibiotic	antibiotic target alteration
QH9.bin.69_353_3	QH9.bin.69	ARO:3003368	Ecol_EFTu_KIR	elfamycin antibiotic	antibiotic target alteration	elfamycin antibiotic	antibiotic target alteration
TP20200812-DBC100_DT2009055323-1_bin.111_contig_000067_5	TP20200812-DBC100_DT2009055323-1_bin.111	ARO:3003359	Scin_EFTu_ELF	elfamycin antibiotic	antibiotic target alteration	elfamycin antibiotic	antibiotic target alteration
TP20200812-DBC100_DT2009055323-1_bin.111_contig_000174_1	TP20200812-DBC100_DT2009055323-1_bin.111	ARO:3003359	Scin_EFTu_ELF	elfamycin antibiotic	antibiotic target alteration	elfamycin antibiotic	antibiotic target alteration
TP20200812-DBC100_DT2009055323-1_bin.150_contig_000077_7	TP20200812-DBC100_DT2009055323-1_bin.150	ARO:3003368	Ecol_EFTu_KIR	elfamycin antibiotic	antibiotic target alteration	elfamycin antibiotic	antibiotic target alteration
TP20200812-DBC100_DT2009055323-1_bin.189_contig_000255_6	TP20200812-DBC100_DT2009055323-1_bin.189	ARO:3003735	Saur_fusA_FA	fusidane antibiotic	antibiotic target alteration	fusidane antibiotic	antibiotic target alteration
TP20200812-DBC100_DT2009055323-1_bin.46_contig_000197_2	TP20200812-DBC100_DT2009055323-1_bin.46	ARO:3003438	Efac_EFTu_GE2A	elfamycin antibiotic	antibiotic target alteration	elfamycin antibiotic	antibiotic target alteration
TP20200812-DBC100_DT2009055323-1_bin.89_contig_000309_5	TP20200812-DBC100_DT2009055323-1_bin.89	ARO:3003438	Efac_EFTu_GE2A	elfamycin antibiotic	antibiotic target alteration	elfamycin antibiotic	antibiotic target alteration
TP20200812-DBC101_DT2009055324-1_bin.100_contig_000189_1	TP20200812-DBC101_DT2009055324-1_bin.100	ARO:3003368	Ecol_EFTu_KIR	elfamycin antibiotic	antibiotic target alteration	elfamycin antibiotic	antibiotic target alteration
TP20200812-DBC101_DT2009055324-1_bin.118_contig_000107_1	TP20200812-DBC101_DT2009055324-1_bin.118	ARO:3003438	Efac_EFTu_GE2A	elfamycin antibiotic	antibiotic target alteration	elfamycin antibiotic	antibiotic target alteration
TP20200812-DBC101_DT2009055324-1_bin.11_contig_000169_4	TP20200812-DBC101_DT2009055324-1_bin.11	ARO:3003368	Ecol_EFTu_KIR	elfamycin antibiotic	antibiotic target alteration	elfamycin antibiotic	antibiotic target alteration
TP20200812-DBC101_DT2009055324-1_bin.234_contig_000123_1	TP20200812-DBC101_DT2009055324-1_bin.234	ARO:3003359	Scin_EFTu_ELF	elfamycin antibiotic	antibiotic target alteration	elfamycin antibiotic	antibiotic target alteration
TP20200812-DBC101_DT2009055324-1_bin.266_contig_000036_1	TP20200812-DBC101_DT2009055324-1_bin.266	ARO:3007051	Hpyl_rpoB_RIF	fluoroquinolone antibiotic;peptide antibiotic;rifamycin antibiotic	antibiotic target alteration;antibiotic target replacement	multi-type-drug	multi-type-mechanism
TP20200812-DBC101_DT2009055324-1_bin.329_contig_000149_6	TP20200812-DBC101_DT2009055324-1_bin.329	ARO:3003735	Saur_fusA_FA	fusidane antibiotic	antibiotic target alteration	fusidane antibiotic	antibiotic target alteration
TP20200812-DBC101_DT2009055324-1_bin.99_contig_000014_2	TP20200812-DBC101_DT2009055324-1_bin.99	ARO:3003438	Efac_EFTu_GE2A	elfamycin antibiotic	antibiotic target alteration	elfamycin antibiotic	antibiotic target alteration
TP20200812-DBC102_DT2009055325-1_bin.143_contig_000054_18	TP20200812-DBC102_DT2009055325-1_bin.143	ARO:3003368	Ecol_EFTu_KIR	elfamycin antibiotic	antibiotic target alteration	elfamycin antibiotic	antibiotic target alteration
TP20200812-DBC102_DT2009055325-1_bin.157_contig_000228_1	TP20200812-DBC102_DT2009055325-1_bin.157	ARO:3003438	Efac_EFTu_GE2A	elfamycin antibiotic	antibiotic target alteration	elfamycin antibiotic	antibiotic target alteration
TP20200812-DBC102_DT2009055325-1_bin.252_contig_000063_15	TP20200812-DBC102_DT2009055325-1_bin.252	ARO:3003438	Efac_EFTu_GE2A	elfamycin antibiotic	antibiotic target alteration	elfamycin antibiotic	antibiotic target alteration
TP20200812-DBC102_DT2009055325-1_bin.63_contig_000029_31	TP20200812-DBC102_DT2009055325-1_bin.63	ARO:3003438	Efac_EFTu_GE2A	elfamycin antibiotic	antibiotic target alteration	elfamycin antibiotic	antibiotic target alteration
TP20200812-DBC103_DT2009055326-1_bin.172_contig_000258_1	TP20200812-DBC103_DT2009055326-1_bin.172	ARO:3003359	Scin_EFTu_ELF	elfamycin antibiotic	antibiotic target alteration	elfamycin antibiotic	antibiotic target alteration
TP20200812-DBC103_DT2009055326-1_bin.223_contig_000047_1	TP20200812-DBC103_DT2009055326-1_bin.223	ARO:3003735	Saur_fusA_FA	fusidane antibiotic	antibiotic target alteration	fusidane antibiotic	antibiotic target alteration
TP20200812-DBC103_DT2009055326-1_bin.228_contig_000085_2	TP20200812-DBC103_DT2009055326-1_bin.228	ARO:3003735	Saur_fusA_FA	fusidane antibiotic	antibiotic target alteration	fusidane antibiotic	antibiotic target alteration
TP20200812-DBC103_DT2009055326-1_bin.269_contig_000117_25	TP20200812-DBC103_DT2009055326-1_bin.269	ARO:3004562	Cdif_gyrB_FLO	aminocoumarin antibiotic;fluoroquinolone antibiotic	antibiotic target alteration	multi-type-drug	antibiotic target alteration
TP20200812-DBC103_DT2009055326-1_bin.4_contig_000077_38	TP20200812-DBC103_DT2009055326-1_bin.4	ARO:3003438	Efac_EFTu_GE2A	elfamycin antibiotic	antibiotic target alteration	elfamycin antibiotic	antibiotic target alteration
TP20200812-DBC105_DT2009055328-1_bin.105_contig_000005_8	TP20200812-DBC105_DT2009055328-1_bin.105	ARO:3004562	Cdif_gyrB_FLO	aminocoumarin antibiotic;fluoroquinolone antibiotic	antibiotic target alteration	multi-type-drug	antibiotic target alteration
TP20200812-DBC105_DT2009055328-1_bin.165_contig_000408_8	TP20200812-DBC105_DT2009055328-1_bin.165	ARO:3003395	Mtub_rpsL_STR	aminoglycoside antibiotic	antibiotic target alteration	aminoglycoside antibiotic	antibiotic target alteration
TP20200812-DBC105_DT2009055328-1_bin.19_contig_000017_19	TP20200812-DBC105_DT2009055328-1_bin.19	ARO:3003368	Ecol_EFTu_KIR	elfamycin antibiotic	antibiotic target alteration	elfamycin antibiotic	antibiotic target alteration
TP20200812-DBC105_DT2009055328-1_bin.206_contig_000012_1	TP20200812-DBC105_DT2009055328-1_bin.206	ARO:3004681	Cdif_rpoC_VAN	glycopeptide antibiotic	antibiotic target alteration	glycopeptide antibiotic	antibiotic target alteration
TP20200812-DBC105_DT2009055328-1_bin.275_contig_000229_4	TP20200812-DBC105_DT2009055328-1_bin.275	ARO:3004562	Cdif_gyrB_FLO	aminocoumarin antibiotic;fluoroquinolone antibiotic	antibiotic target alteration	multi-type-drug	antibiotic target alteration
TP20200812-DBC105_DT2009055328-1_bin.28_contig_000010_43	TP20200812-DBC105_DT2009055328-1_bin.28	ARO:3003735	Saur_fusA_FA	fusidane antibiotic	antibiotic target alteration	fusidane antibiotic	antibiotic target alteration
TP20200812-DBC105_DT2009055328-1_bin.295_contig_000017_1	TP20200812-DBC105_DT2009055328-1_bin.295	ARO:3003368	Ecol_EFTu_KIR	elfamycin antibiotic	antibiotic target alteration	elfamycin antibiotic	antibiotic target alteration
TP20200812-DBC105_DT2009055328-1_bin.317_contig_000006_1	TP20200812-DBC105_DT2009055328-1_bin.317	ARO:3003438	Efac_EFTu_GE2A	elfamycin antibiotic	antibiotic target alteration	elfamycin antibiotic	antibiotic target alteration
TP20200812-DBC105_DT2009055328-1_bin.48_contig_000027_53	TP20200812-DBC105_DT2009055328-1_bin.48	ARO:3003368	Ecol_EFTu_KIR	elfamycin antibiotic	antibiotic target alteration	elfamycin antibiotic	antibiotic target alteration
TP20200812-DBC105_DT2009055328-1_bin.73_contig_000402_1	TP20200812-DBC105_DT2009055328-1_bin.73	ARO:3003361	Pros_EFTu_GE2A	elfamycin antibiotic	antibiotic target alteration	elfamycin antibiotic	antibiotic target alteration
TP20200812-DBC105_DT2009055328-1_bin.92_contig_000069_1	TP20200812-DBC105_DT2009055328-1_bin.92	ARO:3003735	Saur_fusA_FA	fusidane antibiotic	antibiotic target alteration	fusidane antibiotic	antibiotic target alteration
TP20200812-DBC105_DT2009055328-1_bin.96_contig_000322_5	TP20200812-DBC105_DT2009055328-1_bin.96	ARO:3003438	Efac_EFTu_GE2A	elfamycin antibiotic	antibiotic target alteration	elfamycin antibiotic	antibiotic target alteration
TP20200812-DBC105_DT2009055328-1_bin.97_contig_000047_1	TP20200812-DBC105_DT2009055328-1_bin.97	ARO:3003438	Efac_EFTu_GE2A	elfamycin antibiotic	antibiotic target alteration	elfamycin antibiotic	antibiotic target alteration
TP20200812-DBC17_DT2009055240-1_bin.113_contig_000115_1	TP20200812-DBC17_DT2009055240-1_bin.113	ARO:3003361	Pros_EFTu_GE2A	elfamycin antibiotic	antibiotic target alteration	elfamycin antibiotic	antibiotic target alteration
TP20200812-DBC17_DT2009055240-1_bin.148_contig_000171_5	TP20200812-DBC17_DT2009055240-1_bin.148	ARO:3003438	Efac_EFTu_GE2A	elfamycin antibiotic	antibiotic target alteration	elfamycin antibiotic	antibiotic target alteration
TP20200812-DBC17_DT2009055240-1_bin.227_contig_000024_1	TP20200812-DBC17_DT2009055240-1_bin.227	ARO:3003357	Cdif_EFTu_ELF	elfamycin antibiotic	antibiotic target alteration	elfamycin antibiotic	antibiotic target alteration
TP20200812-DBC17_DT2009055240-1_bin.278_contig_000066_3	TP20200812-DBC17_DT2009055240-1_bin.278	ARO:3003735	Saur_fusA_FA	fusidane antibiotic	antibiotic target alteration	fusidane antibiotic	antibiotic target alteration
TP20200812-DBC17_DT2009055240-1_bin.348_contig_000006_2	TP20200812-DBC17_DT2009055240-1_bin.348	ARO:3004681	Cdif_rpoC_VAN	glycopeptide antibiotic	antibiotic target alteration	glycopeptide antibiotic	antibiotic target alteration
TP20200812-DBC17_DT2009055240-1_bin.58_contig_000016_55	TP20200812-DBC17_DT2009055240-1_bin.58	ARO:3004563	Cdif_rpoB_RIF	peptide antibiotic;rifamycin antibiotic	antibiotic target alteration;antibiotic target replacement	multi-type-drug	multi-type-mechanism
TP20200812-DBC17_DT2009055240-1_bin.62_contig_000233_4	TP20200812-DBC17_DT2009055240-1_bin.62	ARO:3003438	Efac_EFTu_GE2A	elfamycin antibiotic	antibiotic target alteration	elfamycin antibiotic	antibiotic target alteration
TP20200812-DBC18_DT2009055241-1_bin.133_contig_000064_1	TP20200812-DBC18_DT2009055241-1_bin.133	ARO:3004563	Cdif_rpoB_RIF	peptide antibiotic;rifamycin antibiotic	antibiotic target alteration;antibiotic target replacement	multi-type-drug	multi-type-mechanism
TP20200812-DBC18_DT2009055241-1_bin.163_contig_000305_1	TP20200812-DBC18_DT2009055241-1_bin.163	ARO:3003368	Ecol_EFTu_KIR	elfamycin antibiotic	antibiotic target alteration	elfamycin antibiotic	antibiotic target alteration
TP20200812-DBC18_DT2009055241-1_bin.168_contig_000148_7	TP20200812-DBC18_DT2009055241-1_bin.168	ARO:3003438	Efac_EFTu_GE2A	elfamycin antibiotic	antibiotic target alteration	elfamycin antibiotic	antibiotic target alteration
TP20200812-DBC18_DT2009055241-1_bin.192_contig_000170_1	TP20200812-DBC18_DT2009055241-1_bin.192	ARO:3003368	Ecol_EFTu_KIR	elfamycin antibiotic	antibiotic target alteration	elfamycin antibiotic	antibiotic target alteration
TP20200812-DBC18_DT2009055241-1_bin.233_contig_000111_4	TP20200812-DBC18_DT2009055241-1_bin.233	ARO:3003438	Efac_EFTu_GE2A	elfamycin antibiotic	antibiotic target alteration	elfamycin antibiotic	antibiotic target alteration
TP20200812-DBC18_DT2009055241-1_bin.291_contig_000040_8	TP20200812-DBC18_DT2009055241-1_bin.291	ARO:3003359	Scin_EFTu_ELF	elfamycin antibiotic	antibiotic target alteration	elfamycin antibiotic	antibiotic target alteration
TP20200812-DBC18_DT2009055241-1_bin.291_contig_000107_1	TP20200812-DBC18_DT2009055241-1_bin.291	ARO:3003359	Scin_EFTu_ELF	elfamycin antibiotic	antibiotic target alteration	elfamycin antibiotic	antibiotic target alteration
TP20200812-DBC18_DT2009055241-1_bin.305_contig_000002_1	TP20200812-DBC18_DT2009055241-1_bin.305	ARO:3003438	Efac_EFTu_GE2A	elfamycin antibiotic	antibiotic target alteration	elfamycin antibiotic	antibiotic target alteration
TP20200812-DBC18_DT2009055241-1_bin.305_contig_000057_2	TP20200812-DBC18_DT2009055241-1_bin.305	ARO:3003438	Efac_EFTu_GE2A	elfamycin antibiotic	antibiotic target alteration	elfamycin antibiotic	antibiotic target alteration
TP20200812-DBC18_DT2009055241-1_bin.305_contig_000074_2	TP20200812-DBC18_DT2009055241-1_bin.305	ARO:3003438	Efac_EFTu_GE2A	elfamycin antibiotic	antibiotic target alteration	elfamycin antibiotic	antibiotic target alteration
TP20200812-DBC18_DT2009055241-1_bin.335_contig_000004_14	TP20200812-DBC18_DT2009055241-1_bin.335	ARO:3003438	Efac_EFTu_GE2A	elfamycin antibiotic	antibiotic target alteration	elfamycin antibiotic	antibiotic target alteration
TP20200812-DBC18_DT2009055241-1_bin.342_contig_000393_1	TP20200812-DBC18_DT2009055241-1_bin.342	ARO:3003438	Efac_EFTu_GE2A	elfamycin antibiotic	antibiotic target alteration	elfamycin antibiotic	antibiotic target alteration
TP20200812-DBC18_DT2009055241-1_bin.360_contig_000085_4	TP20200812-DBC18_DT2009055241-1_bin.360	ARO:3003735	Saur_fusA_FA	fusidane antibiotic	antibiotic target alteration	fusidane antibiotic	antibiotic target alteration
TP20200812-DBC18_DT2009055241-1_bin.70_contig_000025_33	TP20200812-DBC18_DT2009055241-1_bin.70	ARO:3003438	Efac_EFTu_GE2A	elfamycin antibiotic	antibiotic target alteration	elfamycin antibiotic	antibiotic target alteration
TP20200812-DBC19_DT2009055242-1_bin.182_contig_000068_46	TP20200812-DBC19_DT2009055242-1_bin.182	ARO:3003438	Efac_EFTu_GE2A	elfamycin antibiotic	antibiotic target alteration	elfamycin antibiotic	antibiotic target alteration
TP20200812-DBC19_DT2009055242-1_bin.205_contig_000093_15	TP20200812-DBC19_DT2009055242-1_bin.205	ARO:3003368	Ecol_EFTu_KIR	elfamycin antibiotic	antibiotic target alteration	elfamycin antibiotic	antibiotic target alteration
TP20200812-DBC19_DT2009055242-1_bin.287_contig_000039_1	TP20200812-DBC19_DT2009055242-1_bin.287	ARO:3003368	Ecol_EFTu_KIR	elfamycin antibiotic	antibiotic target alteration	elfamycin antibiotic	antibiotic target alteration
TP20200812-DBC19_DT2009055242-1_bin.342_contig_000220_9	TP20200812-DBC19_DT2009055242-1_bin.342	ARO:3003395	Mtub_rpsL_STR	aminoglycoside antibiotic	antibiotic target alteration	aminoglycoside antibiotic	antibiotic target alteration
TP20200812-DBC19_DT2009055242-1_bin.343_contig_000037_1	TP20200812-DBC19_DT2009055242-1_bin.343	ARO:3003395	Mtub_rpsL_STR	aminoglycoside antibiotic	antibiotic target alteration	aminoglycoside antibiotic	antibiotic target alteration
TP20200812-DBC19_DT2009055242-1_bin.43_contig_000394_3	TP20200812-DBC19_DT2009055242-1_bin.43	ARO:3003368	Ecol_EFTu_KIR	elfamycin antibiotic	antibiotic target alteration	elfamycin antibiotic	antibiotic target alteration
TP20200812-DBC1_DT2009055224-1_bin.135_contig_000029_6	TP20200812-DBC1_DT2009055224-1_bin.135	ARO:3003438	Efac_EFTu_GE2A	elfamycin antibiotic	antibiotic target alteration	elfamycin antibiotic	antibiotic target alteration
TP20200812-DBC1_DT2009055224-1_bin.164_contig_000052_1	TP20200812-DBC1_DT2009055224-1_bin.164	ARO:3004681	Cdif_rpoC_VAN	glycopeptide antibiotic	antibiotic target alteration	glycopeptide antibiotic	antibiotic target alteration
TP20200812-DBC1_DT2009055224-1_bin.18_contig_000143_2	TP20200812-DBC1_DT2009055224-1_bin.18	ARO:3003438	Efac_EFTu_GE2A	elfamycin antibiotic	antibiotic target alteration	elfamycin antibiotic	antibiotic target alteration
TP20200812-DBC1_DT2009055224-1_bin.245_contig_000013_148	TP20200812-DBC1_DT2009055224-1_bin.245	ARO:3003357	Cdif_EFTu_ELF	elfamycin antibiotic	antibiotic target alteration	elfamycin antibiotic	antibiotic target alteration
TP20200812-DBC1_DT2009055224-1_bin.271_contig_000049_3	TP20200812-DBC1_DT2009055224-1_bin.271	ARO:3003357	Cdif_EFTu_ELF	elfamycin antibiotic	antibiotic target alteration	elfamycin antibiotic	antibiotic target alteration
TP20200812-DBC1_DT2009055224-1_bin.271_contig_000287_2	TP20200812-DBC1_DT2009055224-1_bin.271	ARO:3003357	Cdif_EFTu_ELF	elfamycin antibiotic	antibiotic target alteration	elfamycin antibiotic	antibiotic target alteration
TP20200812-DBC1_DT2009055224-1_bin.272_contig_000032_1	TP20200812-DBC1_DT2009055224-1_bin.272	ARO:3003395	Mtub_rpsL_STR	aminoglycoside antibiotic	antibiotic target alteration	aminoglycoside antibiotic	antibiotic target alteration
TP20200812-DBC1_DT2009055224-1_bin.281_contig_000050_1	TP20200812-DBC1_DT2009055224-1_bin.281	ARO:3003291	Saur_rpoC_DAP	peptide antibiotic	antibiotic target alteration	peptide antibiotic	antibiotic target alteration
TP20200812-DBC1_DT2009055224-1_bin.305_contig_000040_11	TP20200812-DBC1_DT2009055224-1_bin.305	ARO:3003395	Mtub_rpsL_STR	aminoglycoside antibiotic	antibiotic target alteration	aminoglycoside antibiotic	antibiotic target alteration
TP20200812-DBC20_DT2009055243-1_bin.122_contig_000135_7	TP20200812-DBC20_DT2009055243-1_bin.122	ARO:3003735	Saur_fusA_FA	fusidane antibiotic	antibiotic target alteration	fusidane antibiotic	antibiotic target alteration
TP20200812-DBC20_DT2009055243-1_bin.122_contig_000191_3	TP20200812-DBC20_DT2009055243-1_bin.122	ARO:3003368	Ecol_EFTu_KIR	elfamycin antibiotic	antibiotic target alteration	elfamycin antibiotic	antibiotic target alteration
TP20200812-DBC20_DT2009055243-1_bin.18_contig_000020_2	TP20200812-DBC20_DT2009055243-1_bin.18	ARO:3004681	Cdif_rpoC_VAN	glycopeptide antibiotic	antibiotic target alteration	glycopeptide antibiotic	antibiotic target alteration
TP20200812-DBC20_DT2009055243-1_bin.18_contig_000138_6	TP20200812-DBC20_DT2009055243-1_bin.18	ARO:3003438	Efac_EFTu_GE2A	elfamycin antibiotic	antibiotic target alteration	elfamycin antibiotic	antibiotic target alteration
TP20200812-DBC20_DT2009055243-1_bin.2_contig_000178_6	TP20200812-DBC20_DT2009055243-1_bin.2	ARO:3003361	Pros_EFTu_GE2A	elfamycin antibiotic	antibiotic target alteration	elfamycin antibiotic	antibiotic target alteration
TP20200812-DBC21_DT2009055244-1_bin.111_contig_000059_1	TP20200812-DBC21_DT2009055244-1_bin.111	ARO:3003438	Efac_EFTu_GE2A	elfamycin antibiotic	antibiotic target alteration	elfamycin antibiotic	antibiotic target alteration
TP20200812-DBC21_DT2009055244-1_bin.133_contig_000004_4	TP20200812-DBC21_DT2009055244-1_bin.133	ARO:3003438	Efac_EFTu_GE2A	elfamycin antibiotic	antibiotic target alteration	elfamycin antibiotic	antibiotic target alteration
TP20200812-DBC21_DT2009055244-1_bin.166_contig_000091_1	TP20200812-DBC21_DT2009055244-1_bin.166	ARO:3003438	Efac_EFTu_GE2A	elfamycin antibiotic	antibiotic target alteration	elfamycin antibiotic	antibiotic target alteration
TP20200812-DBC21_DT2009055244-1_bin.194_contig_000096_1	TP20200812-DBC21_DT2009055244-1_bin.194	ARO:3003291	Saur_rpoC_DAP	peptide antibiotic	antibiotic target alteration	peptide antibiotic	antibiotic target alteration
TP20200812-DBC21_DT2009055244-1_bin.211_contig_000177_1	TP20200812-DBC21_DT2009055244-1_bin.211	ARO:3004470	poxtA	oxazolidinone antibiotic;phenicol antibiotic;tetracycline antibiotic	antibiotic target protection	multi-type-drug	antibiotic target protection
TP20200812-DBC22_DT2009055245-1_bin.111_contig_000011_2	TP20200812-DBC22_DT2009055245-1_bin.111	ARO:3004681	Cdif_rpoC_VAN	glycopeptide antibiotic	antibiotic target alteration	glycopeptide antibiotic	antibiotic target alteration
TP20200812-DBC22_DT2009055245-1_bin.142_contig_000092_4	TP20200812-DBC22_DT2009055245-1_bin.142	ARO:3003735	Saur_fusA_FA	fusidane antibiotic	antibiotic target alteration	fusidane antibiotic	antibiotic target alteration
TP20200812-DBC22_DT2009055245-1_bin.152_contig_000013_4	TP20200812-DBC22_DT2009055245-1_bin.152	ARO:3004563	Cdif_rpoB_RIF	peptide antibiotic;rifamycin antibiotic	antibiotic target alteration;antibiotic target replacement	multi-type-drug	multi-type-mechanism
TP20200812-DBC22_DT2009055245-1_bin.54_contig_000174_1	TP20200812-DBC22_DT2009055245-1_bin.54	ARO:3003438	Efac_EFTu_GE2A	elfamycin antibiotic	antibiotic target alteration	elfamycin antibiotic	antibiotic target alteration
TP20200812-DBC22_DT2009055245-1_bin.61_contig_000008_1	TP20200812-DBC22_DT2009055245-1_bin.61	ARO:3003368	Ecol_EFTu_KIR	elfamycin antibiotic	antibiotic target alteration	elfamycin antibiotic	antibiotic target alteration
TP20200812-DBC22_DT2009055245-1_bin.77_contig_000012_1	TP20200812-DBC22_DT2009055245-1_bin.77	ARO:3003357	Cdif_EFTu_ELF	elfamycin antibiotic	antibiotic target alteration	elfamycin antibiotic	antibiotic target alteration
TP20200812-DBC23_DT2009055246-1_bin.141_contig_000405_4	TP20200812-DBC23_DT2009055246-1_bin.141	ARO:3004562	Cdif_gyrB_FLO	aminocoumarin antibiotic;fluoroquinolone antibiotic	antibiotic target alteration	multi-type-drug	antibiotic target alteration
TP20200812-DBC23_DT2009055246-1_bin.160_contig_000030_1	TP20200812-DBC23_DT2009055246-1_bin.160	ARO:3003438	Efac_EFTu_GE2A	elfamycin antibiotic	antibiotic target alteration	elfamycin antibiotic	antibiotic target alteration
TP20200812-DBC23_DT2009055246-1_bin.208_contig_000042_16	TP20200812-DBC23_DT2009055246-1_bin.208	ARO:3003438	Efac_EFTu_GE2A	elfamycin antibiotic	antibiotic target alteration	elfamycin antibiotic	antibiotic target alteration
TP20200812-DBC23_DT2009055246-1_bin.215_contig_000025_13	TP20200812-DBC23_DT2009055246-1_bin.215	ARO:3003361	Pros_EFTu_GE2A	elfamycin antibiotic	antibiotic target alteration	elfamycin antibiotic	antibiotic target alteration
TP20200812-DBC23_DT2009055246-1_bin.284_contig_000062_1	TP20200812-DBC23_DT2009055246-1_bin.284	ARO:3003735	Saur_fusA_FA	fusidane antibiotic	antibiotic target alteration	fusidane antibiotic	antibiotic target alteration
TP20200812-DBC23_DT2009055246-1_bin.285_contig_000095_10	TP20200812-DBC23_DT2009055246-1_bin.285	ARO:3004681	Cdif_rpoC_VAN	glycopeptide antibiotic	antibiotic target alteration	glycopeptide antibiotic	antibiotic target alteration
TP20200812-DBC24_DT2009055247-1_bin.129_contig_000055_3	TP20200812-DBC24_DT2009055247-1_bin.129	ARO:3004681	Cdif_rpoC_VAN	glycopeptide antibiotic	antibiotic target alteration	glycopeptide antibiotic	antibiotic target alteration
TP20200812-DBC24_DT2009055247-1_bin.129_contig_000154_3	TP20200812-DBC24_DT2009055247-1_bin.129	ARO:3003438	Efac_EFTu_GE2A	elfamycin antibiotic	antibiotic target alteration	elfamycin antibiotic	antibiotic target alteration
TP20200812-DBC24_DT2009055247-1_bin.218_contig_000046_1	TP20200812-DBC24_DT2009055247-1_bin.218	ARO:3003438	Efac_EFTu_GE2A	elfamycin antibiotic	antibiotic target alteration	elfamycin antibiotic	antibiotic target alteration
TP20200812-DBC24_DT2009055247-1_bin.218_contig_000049_2	TP20200812-DBC24_DT2009055247-1_bin.218	ARO:3004681	Cdif_rpoC_VAN	glycopeptide antibiotic	antibiotic target alteration	glycopeptide antibiotic	antibiotic target alteration
TP20200812-DBC24_DT2009055247-1_bin.294_contig_000047_5	TP20200812-DBC24_DT2009055247-1_bin.294	ARO:3003438	Efac_EFTu_GE2A	elfamycin antibiotic	antibiotic target alteration	elfamycin antibiotic	antibiotic target alteration
TP20200812-DBC24_DT2009055247-1_bin.337_contig_000001_1	TP20200812-DBC24_DT2009055247-1_bin.337	ARO:3003357	Cdif_EFTu_ELF	elfamycin antibiotic	antibiotic target alteration	elfamycin antibiotic	antibiotic target alteration
TP20200812-DBC24_DT2009055247-1_bin.337_contig_000028_19	TP20200812-DBC24_DT2009055247-1_bin.337	ARO:3003357	Cdif_EFTu_ELF	elfamycin antibiotic	antibiotic target alteration	elfamycin antibiotic	antibiotic target alteration
TP20200812-DBC24_DT2009055247-1_bin.348_contig_000011_13	TP20200812-DBC24_DT2009055247-1_bin.348	ARO:3003438	Efac_EFTu_GE2A	elfamycin antibiotic	antibiotic target alteration	elfamycin antibiotic	antibiotic target alteration
TP20200812-DBC24_DT2009055247-1_bin.352_contig_000108_16	TP20200812-DBC24_DT2009055247-1_bin.352	ARO:3004681	Cdif_rpoC_VAN	glycopeptide antibiotic	antibiotic target alteration	glycopeptide antibiotic	antibiotic target alteration
TP20200812-DBC24_DT2009055247-1_bin.499_contig_000084_2	TP20200812-DBC24_DT2009055247-1_bin.499	ARO:3004681	Cdif_rpoC_VAN	glycopeptide antibiotic	antibiotic target alteration	glycopeptide antibiotic	antibiotic target alteration
TP20200812-DBC24_DT2009055247-1_bin.514_contig_000234_1	TP20200812-DBC24_DT2009055247-1_bin.514	ARO:3004563	Cdif_rpoB_RIF	peptide antibiotic;rifamycin antibiotic	antibiotic target alteration;antibiotic target replacement	multi-type-drug	multi-type-mechanism
TP20200812-DBC25_DT2009055248-1_bin.116_contig_000009_50	TP20200812-DBC25_DT2009055248-1_bin.116	ARO:3003735	Saur_fusA_FA	fusidane antibiotic	antibiotic target alteration	fusidane antibiotic	antibiotic target alteration
TP20200812-DBC25_DT2009055248-1_bin.208_contig_000120_2	TP20200812-DBC25_DT2009055248-1_bin.208	ARO:3003357	Cdif_EFTu_ELF	elfamycin antibiotic	antibiotic target alteration	elfamycin antibiotic	antibiotic target alteration
TP20200812-DBC25_DT2009055248-1_bin.208_contig_000161_4	TP20200812-DBC25_DT2009055248-1_bin.208	ARO:3003438	Efac_EFTu_GE2A	elfamycin antibiotic	antibiotic target alteration	elfamycin antibiotic	antibiotic target alteration
TP20200812-DBC25_DT2009055248-1_bin.265_contig_000031_3	TP20200812-DBC25_DT2009055248-1_bin.265	ARO:3004681	Cdif_rpoC_VAN	glycopeptide antibiotic	antibiotic target alteration	glycopeptide antibiotic	antibiotic target alteration
TP20200812-DBC25_DT2009055248-1_bin.78_contig_000212_6	TP20200812-DBC25_DT2009055248-1_bin.78	ARO:3003368	Ecol_EFTu_KIR	elfamycin antibiotic	antibiotic target alteration	elfamycin antibiotic	antibiotic target alteration
TP20200812-DBC25_DT2009055248-1_bin.80_contig_000139_5	TP20200812-DBC25_DT2009055248-1_bin.80	ARO:3003438	Efac_EFTu_GE2A	elfamycin antibiotic	antibiotic target alteration	elfamycin antibiotic	antibiotic target alteration
TP20200812-DBC25_DT2009055248-1_bin.80_contig_000201_3	TP20200812-DBC25_DT2009055248-1_bin.80	ARO:3003930	rpsJ	tetracycline antibiotic	antibiotic target protection	tetracycline antibiotic	antibiotic target protection
TP20200812-DBC25_DT2009055248-1_bin.88_contig_000293_1	TP20200812-DBC25_DT2009055248-1_bin.88	ARO:3004681	Cdif_rpoC_VAN	glycopeptide antibiotic	antibiotic target alteration	glycopeptide antibiotic	antibiotic target alteration
TP20200812-DBC26_DT2009055249-1_bin.124_contig_000013_1	TP20200812-DBC26_DT2009055249-1_bin.124	ARO:3003368	Ecol_EFTu_KIR	elfamycin antibiotic	antibiotic target alteration	elfamycin antibiotic	antibiotic target alteration
TP20200812-DBC26_DT2009055249-1_bin.224_contig_000005_6	TP20200812-DBC26_DT2009055249-1_bin.224	ARO:3003368	Ecol_EFTu_KIR	elfamycin antibiotic	antibiotic target alteration	elfamycin antibiotic	antibiotic target alteration
TP20200812-DBC26_DT2009055249-1_bin.298_contig_000091_1	TP20200812-DBC26_DT2009055249-1_bin.298	ARO:3003735	Saur_fusA_FA	fusidane antibiotic	antibiotic target alteration	fusidane antibiotic	antibiotic target alteration
TP20200812-DBC26_DT2009055249-1_bin.298_contig_000147_2	TP20200812-DBC26_DT2009055249-1_bin.298	ARO:3004563	Cdif_rpoB_RIF	peptide antibiotic;rifamycin antibiotic	antibiotic target alteration;antibiotic target replacement	multi-type-drug	multi-type-mechanism
TP20200812-DBC26_DT2009055249-1_bin.335_contig_000393_9	TP20200812-DBC26_DT2009055249-1_bin.335	ARO:3003438	Efac_EFTu_GE2A	elfamycin antibiotic	antibiotic target alteration	elfamycin antibiotic	antibiotic target alteration
TP20200812-DBC26_DT2009055249-1_bin.43_contig_000103_130	TP20200812-DBC26_DT2009055249-1_bin.43	ARO:3003438	Efac_EFTu_GE2A	elfamycin antibiotic	antibiotic target alteration	elfamycin antibiotic	antibiotic target alteration
TP20200812-DBC27_DT2009055250-1_bin.104_contig_000319_2	TP20200812-DBC27_DT2009055250-1_bin.104	ARO:3004681	Cdif_rpoC_VAN	glycopeptide antibiotic	antibiotic target alteration	glycopeptide antibiotic	antibiotic target alteration
TP20200812-DBC27_DT2009055250-1_bin.16_contig_000012_29	TP20200812-DBC27_DT2009055250-1_bin.16	ARO:3003368	Ecol_EFTu_KIR	elfamycin antibiotic	antibiotic target alteration	elfamycin antibiotic	antibiotic target alteration
TP20200812-DBC27_DT2009055250-1_bin.182_contig_000239_1	TP20200812-DBC27_DT2009055250-1_bin.182	ARO:3004681	Cdif_rpoC_VAN	glycopeptide antibiotic	antibiotic target alteration	glycopeptide antibiotic	antibiotic target alteration
TP20200812-DBC27_DT2009055250-1_bin.208_contig_000300_1	TP20200812-DBC27_DT2009055250-1_bin.208	ARO:3003368	Ecol_EFTu_KIR	elfamycin antibiotic	antibiotic target alteration	elfamycin antibiotic	antibiotic target alteration
TP20200812-DBC27_DT2009055250-1_bin.229_contig_000022_6	TP20200812-DBC27_DT2009055250-1_bin.229	ARO:3003438	Efac_EFTu_GE2A	elfamycin antibiotic	antibiotic target alteration	elfamycin antibiotic	antibiotic target alteration
TP20200812-DBC27_DT2009055250-1_bin.24_contig_000024_9	TP20200812-DBC27_DT2009055250-1_bin.24	ARO:3003438	Efac_EFTu_GE2A	elfamycin antibiotic	antibiotic target alteration	elfamycin antibiotic	antibiotic target alteration
TP20200812-DBC27_DT2009055250-1_bin.305_contig_000498_1	TP20200812-DBC27_DT2009055250-1_bin.305	ARO:3002919	vanR_in_vanA_cl	glycopeptide antibiotic	antibiotic target alteration	glycopeptide antibiotic	antibiotic target alteration
TP20200812-DBC27_DT2009055250-1_bin.83_contig_000092_10	TP20200812-DBC27_DT2009055250-1_bin.83	ARO:3003368	Ecol_EFTu_KIR	elfamycin antibiotic	antibiotic target alteration	elfamycin antibiotic	antibiotic target alteration
TP20200812-DBC28_DT2009055251-1_bin.188_contig_000050_1	TP20200812-DBC28_DT2009055251-1_bin.188	ARO:3003735	Saur_fusA_FA	fusidane antibiotic	antibiotic target alteration	fusidane antibiotic	antibiotic target alteration
TP20200812-DBC28_DT2009055251-1_bin.98_contig_000047_1	TP20200812-DBC28_DT2009055251-1_bin.98	ARO:3003438	Efac_EFTu_GE2A	elfamycin antibiotic	antibiotic target alteration	elfamycin antibiotic	antibiotic target alteration
TP20200812-DBC29_DT2009055252-1_bin.154_contig_000051_1	TP20200812-DBC29_DT2009055252-1_bin.154	ARO:3003438	Efac_EFTu_GE2A	elfamycin antibiotic	antibiotic target alteration	elfamycin antibiotic	antibiotic target alteration
TP20200812-DBC29_DT2009055252-1_bin.180_contig_000313_4	TP20200812-DBC29_DT2009055252-1_bin.180	ARO:3003735	Saur_fusA_FA	fusidane antibiotic	antibiotic target alteration	fusidane antibiotic	antibiotic target alteration
TP20200812-DBC29_DT2009055252-1_bin.209_contig_000031_5	TP20200812-DBC29_DT2009055252-1_bin.209	ARO:3003359	Scin_EFTu_ELF	elfamycin antibiotic	antibiotic target alteration	elfamycin antibiotic	antibiotic target alteration
TP20200812-DBC29_DT2009055252-1_bin.237_contig_000085_1	TP20200812-DBC29_DT2009055252-1_bin.237	ARO:3004563	Cdif_rpoB_RIF	peptide antibiotic;rifamycin antibiotic	antibiotic target alteration;antibiotic target replacement	multi-type-drug	multi-type-mechanism
TP20200812-DBC29_DT2009055252-1_bin.42_contig_000005_2	TP20200812-DBC29_DT2009055252-1_bin.42	ARO:3004681	Cdif_rpoC_VAN	glycopeptide antibiotic	antibiotic target alteration	glycopeptide antibiotic	antibiotic target alteration
TP20200812-DBC29_DT2009055252-1_bin.42_contig_000278_1	TP20200812-DBC29_DT2009055252-1_bin.42	ARO:3003438	Efac_EFTu_GE2A	elfamycin antibiotic	antibiotic target alteration	elfamycin antibiotic	antibiotic target alteration
TP20200812-DBC29_DT2009055252-1_bin.81_contig_000170_5	TP20200812-DBC29_DT2009055252-1_bin.81	ARO:3003368	Ecol_EFTu_KIR	elfamycin antibiotic	antibiotic target alteration	elfamycin antibiotic	antibiotic target alteration
TP20200812-DBC29_DT2009055252-1_bin.86_contig_000074_1	TP20200812-DBC29_DT2009055252-1_bin.86	ARO:3004681	Cdif_rpoC_VAN	glycopeptide antibiotic	antibiotic target alteration	glycopeptide antibiotic	antibiotic target alteration
TP20200812-DBC29_DT2009055252-1_bin.86_contig_000099_2	TP20200812-DBC29_DT2009055252-1_bin.86	ARO:3003438	Efac_EFTu_GE2A	elfamycin antibiotic	antibiotic target alteration	elfamycin antibiotic	antibiotic target alteration
TP20200812-DBC29_DT2009055252-1_bin.8_contig_000028_33	TP20200812-DBC29_DT2009055252-1_bin.8	ARO:3003368	Ecol_EFTu_KIR	elfamycin antibiotic	antibiotic target alteration	elfamycin antibiotic	antibiotic target alteration
TP20200812-DBC2_DT2009055225-1_bin.78_contig_000334_1	TP20200812-DBC2_DT2009055225-1_bin.78	ARO:3003931	Cgin_gyrA_FLO	fluoroquinolone antibiotic;nybomycin-like antibiotic	antibiotic target alteration	multi-type-drug	antibiotic target alteration
TP20200812-DBC30_DT2009055253-1_bin.61_contig_000055_5	TP20200812-DBC30_DT2009055253-1_bin.61	ARO:3003361	Pros_EFTu_GE2A	elfamycin antibiotic	antibiotic target alteration	elfamycin antibiotic	antibiotic target alteration
TP20200812-DBC31_DT2009055254-1_bin.140_contig_000127_8	TP20200812-DBC31_DT2009055254-1_bin.140	ARO:3003357	Cdif_EFTu_ELF	elfamycin antibiotic	antibiotic target alteration	elfamycin antibiotic	antibiotic target alteration
TP20200812-DBC31_DT2009055254-1_bin.351_contig_000090_5	TP20200812-DBC31_DT2009055254-1_bin.351	ARO:3003438	Efac_EFTu_GE2A	elfamycin antibiotic	antibiotic target alteration	elfamycin antibiotic	antibiotic target alteration
[truncated: 2,507 more rows]

## Sheet: Table5
Supplementary Table S5: ARGs blast result
[truncated: 6 more rows]

[truncated: 10 more sheets: Table6, Table7, Table8, Table9, Table10, Table11, Table12, Table13, Table14, Table15]
